# Supplementary material for: Hormone-dependent control of developmental timing through regulation of chromatin accessibility
Source: Genes Dev. 2017 May 1;31(9):862–75. doi: 10.1101/gad.298182.117 (PMC5458754; doi:10.1101/gad.298182.117)
Supplement: Supplemental Material [file supp_gad.298182.117_Supplemental_TableS2.xlsx]

## Sheet: Sheet1
	L3	6h	18h	24h	36h	44h	PMID
br	2871.06	1035.12	19.1109	10.476	6.91504	20.5267	3129334
ftz-f1	22.3163	712.718	34.8918	5.32848	4.86684	8.22801	8096644
Hr78	130.069	65.9044	217.698	192.37	130.319	75.4511	9604930
Hr39	33.9627	6.49551	61.5718	75.7407	61.5181	18.4019	7729584
Eip93F	28.2133	91.5772	3602.88	5792.68	1140.44	101.85	7556910
Hr46	58.2805	93.6825	1.22735	4.01255	563.895	55.2297	7729584
Eip78C	40.4935	3.78003	9.02593	45.0186	298.103	28.5116	8402914
Eip75B	105.924	50.5463	63.2579	172.63	128.47	387.839	2110921
Eip74EF	20.4502	36.7586	43.3857	36.1395	7.62984	383.519	2107982
