# Supplementary material for: Hormone-dependent control of developmental timing through regulation of chromatin accessibility
Source: Genes Dev. 2017 May 1;31(9):862–75. doi: 10.1101/gad.298182.117 (PMC5458754; doi:10.1101/gad.298182.117)
Supplement: Supplemental Material [file supp_gad.298182.117_Supplemental_TableS3.txt]

MEME version 4

ALPHABET= ACGT

strands: + -

Background letter frequencies (from uniform background):
A 0.25000 C 0.25000 G 0.25000 T 0.25000 

MOTIF FBgn0000210 br-Z1_FlyReg

letter-probability matrix: alength= 4 w= 8 nsites= 17 E= 0
  0.705882	  0.000000	  0.117647	  0.176471	
  0.705882	  0.117647	  0.176471	  0.000000	
  0.529412	  0.000000	  0.000000	  0.470588	
  0.000000	  0.176471	  0.000000	  0.823529	
  0.823529	  0.000000	  0.117647	  0.058824	
  0.058824	  0.235294	  0.529412	  0.176471	
  0.647059	  0.176471	  0.117647	  0.058824	
  0.941176	  0.058824	  0.000000	  0.000000	

URL http://pgfe.umassmed.edu/TFDBS/TFdetails.php?FlybaseID=FBgn0000210

MOTIF FBgn0000210_10 br-PA_SOLEXA

letter-probability matrix: alength= 4 w= 15 nsites= 2500 E= 0
  0.544000	  0.447200	  0.000000	  0.008800	
  0.928000	  0.072000	  0.000000	  0.000000	
  0.032800	  0.967200	  0.000000	  0.000000	
  0.000000	  0.000000	  0.000000	  1.000000	
  0.871200	  0.128000	  0.000000	  0.000800	
  0.032400	  0.086400	  0.098000	  0.783200	
  0.050000	  0.426400	  0.040400	  0.483200	
  0.180400	  0.201200	  0.330800	  0.287600	
  0.345738	  0.139656	  0.288916	  0.225690	
  0.247200	  0.197600	  0.254000	  0.301200	
  0.177200	  0.207600	  0.226000	  0.389200	
  0.104400	  0.150000	  0.208000	  0.537600	
  0.148000	  0.155200	  0.326800	  0.370000	
  0.189200	  0.189200	  0.258000	  0.363600	
  0.204400	  0.242000	  0.222400	  0.331200	

URL http://pgfe.umassmed.edu/TFDBS/TFdetails.php?FlybaseID=FBgn0000210

MOTIF FBgn0000210_11 br-PE_SOLEXA

letter-probability matrix: alength= 4 w= 15 nsites= 2883 E= 0
  0.327090	  0.178633	  0.277489	  0.216788	
  0.185224	  0.243843	  0.433576	  0.137357	
  0.023256	  0.730996	  0.031239	  0.214509	
  0.348595	  0.014915	  0.636490	  0.000000	
  0.015950	  0.001040	  0.000000	  0.983010	
  0.000000	  0.000000	  0.000000	  1.000000	
  0.917071	  0.009368	  0.000000	  0.073560	
  0.000000	  0.001040	  0.998960	  0.000000	
  0.685506	  0.067614	  0.173717	  0.073162	
  0.292751	  0.204301	  0.182102	  0.320846	
  0.372875	  0.109261	  0.434270	  0.083593	
  0.291609	  0.183773	  0.301664	  0.222954	
  0.210052	  0.163605	  0.178510	  0.447834	
  0.151978	  0.139486	  0.197432	  0.511103	
  0.150243	  0.182859	  0.310201	  0.356697	

URL http://pgfe.umassmed.edu/TFDBS/TFdetails.php?FlybaseID=FBgn0000210

MOTIF FBgn0000210_12 br-PL_SOLEXA

letter-probability matrix: alength= 4 w= 11 nsites= 2508 E= 0
  0.089314	  0.094896	  0.462520	  0.353270	
  0.400718	  0.094498	  0.297448	  0.207337	
  0.049860	  0.100120	  0.046270	  0.803750	
  0.000000	  1.000000	  0.000000	  0.000000	
  0.000000	  0.000000	  0.000000	  1.000000	
  0.999601	  0.000399	  0.000000	  0.000000	
  0.022337	  0.052653	  0.604707	  0.320303	
  0.038692	  0.147188	  0.465098	  0.349023	
  0.281898	  0.246810	  0.199362	  0.271930	
  0.176306	  0.200239	  0.325888	  0.297567	
  0.175369	  0.251495	  0.313671	  0.259466	

URL http://pgfe.umassmed.edu/TFDBS/TFdetails.php?FlybaseID=FBgn0000210

MOTIF FBgn0000210_2 br-Z2_FlyReg

letter-probability matrix: alength= 4 w= 8 nsites= 21 E= 0
  0.333333	  0.142857	  0.047619	  0.476190	
  0.000000	  0.714286	  0.190476	  0.095238	
  0.000000	  0.000000	  0.000000	  1.000000	
  1.000000	  0.000000	  0.000000	  0.000000	
  0.047619	  0.000000	  0.238095	  0.714286	
  0.095238	  0.238095	  0.238095	  0.428571	
  0.571429	  0.047619	  0.047619	  0.333333	
  0.523810	  0.190476	  0.047619	  0.238095	

URL http://pgfe.umassmed.edu/TFDBS/TFdetails.php?FlybaseID=FBgn0000210

MOTIF FBgn0000210_3 br-Z3_FlyReg

letter-probability matrix: alength= 4 w= 8 nsites= 16 E= 0
  0.437500	  0.187500	  0.187500	  0.187500	
  0.750000	  0.062500	  0.000000	  0.187500	
  0.625000	  0.000000	  0.375000	  0.000000	
  0.062500	  0.687500	  0.000000	  0.250000	
  0.000000	  0.000000	  0.062500	  0.937500	
  0.437500	  0.000000	  0.187500	  0.375000	
  0.000000	  0.000000	  0.625000	  0.375000	
  0.000000	  0.000000	  0.062500	  0.937500	

URL http://pgfe.umassmed.edu/TFDBS/TFdetails.php?FlybaseID=FBgn0000210

MOTIF FBgn0000210_4 br-Z4_FlyReg

letter-probability matrix: alength= 4 w= 6 nsites= 8 E= 0
  0.625000	  0.000000	  0.375000	  0.000000	
  0.250000	  0.625000	  0.000000	  0.125000	
  0.125000	  0.000000	  0.000000	  0.875000	
  1.000000	  0.000000	  0.000000	  0.000000	
  1.000000	  0.000000	  0.000000	  0.000000	
  0.125000	  0.000000	  0.000000	  0.875000	

URL http://pgfe.umassmed.edu/TFDBS/TFdetails.php?FlybaseID=FBgn0000210

MOTIF FBgn0000210_5 br_SANGER_10

letter-probability matrix: alength= 4 w= 7 nsites= 12 E= 0
  0.083333	  0.000000	  0.916667	  0.000000	
  1.000000	  0.000000	  0.000000	  0.000000	
  0.000000	  0.000000	  0.000000	  1.000000	
  0.000000	  0.000000	  0.000000	  1.000000	
  1.000000	  0.000000	  0.000000	  0.000000	
  0.000000	  0.083333	  0.916667	  0.000000	
  1.000000	  0.000000	  0.000000	  0.000000	

URL http://pgfe.umassmed.edu/TFDBS/TFdetails.php?FlybaseID=FBgn0000210

MOTIF FBgn0000210_6 br_SOLEXA_10

letter-probability matrix: alength= 4 w= 11 nsites= 359 E= 0
  0.263314	  0.257396	  0.349112	  0.130178	
  0.244318	  0.221591	  0.116477	  0.417614	
  0.024862	  0.002762	  0.950276	  0.022099	
  0.839779	  0.058011	  0.000000	  0.102210	
  0.011050	  0.011050	  0.002762	  0.975138	
  0.008287	  0.000000	  0.000000	  0.991713	
  1.000000	  0.000000	  0.000000	  0.000000	
  0.000000	  0.000000	  1.000000	  0.000000	
  0.889503	  0.002762	  0.102210	  0.005525	
  0.588889	  0.150000	  0.058333	  0.202778	
  0.433333	  0.088889	  0.347222	  0.130556	

URL http://pgfe.umassmed.edu/TFDBS/TFdetails.php?FlybaseID=FBgn0000210

MOTIF FBgn0000210_7 br-PE_SANGER_5

letter-probability matrix: alength= 4 w= 12 nsites= 10 E= 0
  0.500000	  0.000000	  0.500000	  0.000000	
  0.200000	  0.100000	  0.000000	  0.700000	
  0.200000	  0.300000	  0.000000	  0.500000	
  0.000000	  0.700000	  0.100000	  0.200000	
  0.300000	  0.200000	  0.300000	  0.200000	
  0.300000	  0.100000	  0.000000	  0.600000	
  0.000000	  1.000000	  0.000000	  0.000000	
  0.100000	  0.000000	  0.100000	  0.800000	
  1.000000	  0.000000	  0.000000	  0.000000	
  1.000000	  0.000000	  0.000000	  0.000000	
  0.100000	  0.500000	  0.000000	  0.400000	
  0.200000	  0.000000	  0.800000	  0.000000	

URL http://pgfe.umassmed.edu/TFDBS/TFdetails.php?FlybaseID=FBgn0000210

MOTIF FBgn0000210_8 br-PL_SANGER_5

letter-probability matrix: alength= 4 w= 9 nsites= 11 E= 0
  0.363636	  0.636364	  0.000000	  0.000000	
  0.545455	  0.454545	  0.000000	  0.000000	
  0.181818	  0.000000	  0.181818	  0.636364	
  1.000000	  0.000000	  0.000000	  0.000000	
  0.000000	  0.000000	  0.909091	  0.090909	
  1.000000	  0.000000	  0.000000	  0.000000	
  0.000000	  0.545455	  0.272727	  0.181818	
  0.000000	  0.727273	  0.181818	  0.090909	
  0.727273	  0.090909	  0.000000	  0.181818	

URL http://pgfe.umassmed.edu/TFDBS/TFdetails.php?FlybaseID=FBgn0000210

MOTIF FBgn0000210_9 br-PA_SANGER_5

letter-probability matrix: alength= 4 w= 7 nsites= 11 E= 0
  0.727273	  0.000000	  0.272727	  0.000000	
  0.909091	  0.090909	  0.000000	  0.000000	
  0.000000	  0.000000	  0.000000	  1.000000	
  1.000000	  0.000000	  0.000000	  0.000000	
  0.000000	  0.000000	  0.909091	  0.090909	
  0.000000	  0.000000	  0.000000	  1.000000	
  0.000000	  0.000000	  0.363636	  0.636364	

URL http://pgfe.umassmed.edu/TFDBS/TFdetails.php?FlybaseID=FBgn0000210

MOTIF FBgn0000546 EcR_SANGER_5

letter-probability matrix: alength= 4 w= 8 nsites= 14 E= 0
  0.642857	  0.000000	  0.000000	  0.357143	
  0.000000	  0.000000	  0.000000	  1.000000	
  0.000000	  0.000000	  1.000000	  0.000000	
  1.000000	  0.000000	  0.000000	  0.000000	
  0.000000	  0.928571	  0.071429	  0.000000	
  0.000000	  1.000000	  0.000000	  0.000000	
  0.000000	  0.142857	  0.000000	  0.857143	
  0.000000	  0.500000	  0.000000	  0.500000	

URL http://pgfe.umassmed.edu/TFDBS/TFdetails.php?FlybaseID=FBgn0000546

MOTIF FBgn0000567 Eip74EF_FlyReg

letter-probability matrix: alength= 4 w= 10 nsites= 8 E= 0
  0.750000	  0.000000	  0.125000	  0.125000	
  0.250000	  0.625000	  0.000000	  0.125000	
  0.000000	  0.000000	  0.000000	  1.000000	
  0.000000	  0.000000	  0.000000	  1.000000	
  0.000000	  0.875000	  0.125000	  0.000000	
  0.000000	  0.875000	  0.000000	  0.125000	
  0.000000	  0.000000	  0.250000	  0.750000	
  0.000000	  0.000000	  0.625000	  0.375000	
  0.250000	  0.000000	  0.250000	  0.500000	
  0.250000	  0.000000	  0.125000	  0.625000	

URL http://pgfe.umassmed.edu/TFDBS/TFdetails.php?FlybaseID=FBgn0000567

MOTIF FBgn0000567_2 Eip74EF_SANGER_5

letter-probability matrix: alength= 4 w= 10 nsites= 18 E= 0
  0.833333	  0.166667	  0.000000	  0.000000	
  0.055556	  0.888889	  0.000000	  0.055556	
  0.000000	  1.000000	  0.000000	  0.000000	
  0.000000	  1.000000	  0.000000	  0.000000	
  0.000000	  0.000000	  1.000000	  0.000000	
  0.000000	  0.000000	  1.000000	  0.000000	
  1.000000	  0.000000	  0.000000	  0.000000	
  1.000000	  0.000000	  0.000000	  0.000000	
  0.111111	  0.000000	  0.888889	  0.000000	
  0.111111	  0.055556	  0.000000	  0.833333	

URL http://pgfe.umassmed.edu/TFDBS/TFdetails.php?FlybaseID=FBgn0000567

MOTIF FBgn0000568 Eip75B_SANGER_5

letter-probability matrix: alength= 4 w= 11 nsites= 21 E= 0
  0.100000	  0.050000	  0.250000	  0.600000	
  0.666667	  0.095238	  0.000000	  0.238095	
  0.476190	  0.000000	  0.000000	  0.523810	
  0.238095	  0.142857	  0.380952	  0.238095	
  0.000000	  0.000000	  0.095238	  0.904762	
  0.476190	  0.000000	  0.523810	  0.000000	
  0.000000	  0.000000	  0.952381	  0.047619	
  0.000000	  0.000000	  1.000000	  0.000000	
  0.000000	  0.142857	  0.000000	  0.857143	
  0.000000	  0.952381	  0.000000	  0.047619	
  0.904762	  0.000000	  0.095238	  0.000000	

URL http://pgfe.umassmed.edu/TFDBS/TFdetails.php?FlybaseID=FBgn0000568

MOTIF FBgn0004865 Eip78C_SANGER_5

letter-probability matrix: alength= 4 w= 6 nsites= 22 E= 0
  0.727273	  0.000000	  0.272727	  0.000000	
  0.000000	  0.045455	  0.954545	  0.000000	
  0.000000	  0.000000	  1.000000	  0.000000	
  0.000000	  0.000000	  0.045455	  0.954545	
  0.000000	  1.000000	  0.000000	  0.000000	
  0.909091	  0.000000	  0.090909	  0.000000	

URL http://pgfe.umassmed.edu/TFDBS/TFdetails.php?FlybaseID=FBgn0004865

MOTIF FBgn0013948 Eip93F_SANGER_10

letter-probability matrix: alength= 4 w= 12 nsites= 19 E= 0
  0.578947	  0.210526	  0.210526	  0.000000	
  0.052632	  0.684211	  0.105263	  0.157895	
  0.368421	  0.157895	  0.105263	  0.368421	
  0.052632	  0.526316	  0.315789	  0.105263	
  0.000000	  1.000000	  0.000000	  0.000000	
  0.000000	  1.000000	  0.000000	  0.000000	
  0.421053	  0.000000	  0.578947	  0.000000	
  1.000000	  0.000000	  0.000000	  0.000000	
  1.000000	  0.000000	  0.000000	  0.000000	
  0.842105	  0.000000	  0.000000	  0.157895	
  0.578947	  0.052632	  0.000000	  0.368421	
  0.055556	  0.000000	  0.055556	  0.888889	

URL http://pgfe.umassmed.edu/TFDBS/TFdetails.php?FlybaseID=FBgn0013948

MOTIF FBgn0001078 ftz-f1_FlyReg

letter-probability matrix: alength= 4 w= 18 nsites= 3 E= 0
  0.000000	  0.000000	  0.666667	  0.333333	
  0.000000	  1.000000	  0.000000	  0.000000	
  0.333333	  0.000000	  0.666667	  0.000000	
  0.000000	  0.000000	  1.000000	  0.000000	
  0.000000	  0.333333	  0.000000	  0.666667	
  0.000000	  0.000000	  1.000000	  0.000000	
  0.666667	  0.000000	  0.000000	  0.333333	
  0.000000	  1.000000	  0.000000	  0.000000	
  0.000000	  1.000000	  0.000000	  0.000000	
  0.000000	  0.000000	  0.000000	  1.000000	
  0.000000	  0.000000	  0.000000	  1.000000	
  0.000000	  0.666667	  0.333333	  0.000000	
  0.333333	  0.000000	  0.666667	  0.000000	
  0.333333	  0.000000	  0.666667	  0.000000	
  0.666667	  0.333333	  0.000000	  0.000000	
  0.000000	  0.666667	  0.000000	  0.333333	
  0.000000	  0.000000	  0.333333	  0.666667	
  0.000000	  0.000000	  0.666667	  0.333333	

URL http://pgfe.umassmed.edu/TFDBS/TFdetails.php?FlybaseID=FBgn0001078

MOTIF FBgn0001078_2 ftz-f1_SANGER_5

letter-probability matrix: alength= 4 w= 7 nsites= 6 E= 0
  1.000000	  0.000000	  0.000000	  0.000000	
  1.000000	  0.000000	  0.000000	  0.000000	
  0.000000	  0.000000	  1.000000	  0.000000	
  0.000000	  0.000000	  1.000000	  0.000000	
  0.000000	  0.000000	  0.000000	  1.000000	
  0.000000	  1.000000	  0.000000	  0.000000	
  1.000000	  0.000000	  0.000000	  0.000000	

URL http://pgfe.umassmed.edu/TFDBS/TFdetails.php?FlybaseID=FBgn0001078

MOTIF FBgn0261239 Hr39_SANGER_5

letter-probability matrix: alength= 4 w= 10 nsites= 18 E= 0
  0.562500	  0.000000	  0.312500	  0.125000	
  0.058824	  0.411765	  0.000000	  0.529412	
  0.000000	  0.000000	  1.000000	  0.000000	
  0.842105	  0.000000	  0.157895	  0.000000	
  0.000000	  1.000000	  0.000000	  0.000000	
  0.000000	  1.000000	  0.000000	  0.000000	
  0.000000	  0.000000	  0.000000	  1.000000	
  0.000000	  0.000000	  0.000000	  1.000000	
  0.000000	  0.210526	  0.789474	  0.000000	
  0.631579	  0.105263	  0.157895	  0.105263	

URL http://pgfe.umassmed.edu/TFDBS/TFdetails.php?FlybaseID=FBgn0261239

MOTIF FBgn0000448 Hr46_FlyReg

letter-probability matrix: alength= 4 w= 10 nsites= 3 E= 0
  1.000000	  0.000000	  0.000000	  0.000000	
  0.666667	  0.000000	  0.000000	  0.333333	
  0.000000	  0.000000	  0.333333	  0.666667	
  0.000000	  0.000000	  0.000000	  1.000000	
  0.000000	  0.000000	  1.000000	  0.000000	
  0.000000	  0.000000	  1.000000	  0.000000	
  0.000000	  0.000000	  1.000000	  0.000000	
  0.000000	  0.000000	  0.000000	  1.000000	
  0.000000	  0.666667	  0.000000	  0.333333	
  0.666667	  0.000000	  0.000000	  0.333333	

URL http://pgfe.umassmed.edu/TFDBS/TFdetails.php?FlybaseID=FBgn0000448

MOTIF FBgn0000448_2 Hr46_SANGER_5

letter-probability matrix: alength= 4 w= 10 nsites= 21 E= 0
  0.000000	  0.190476	  0.000000	  0.809524	
  0.047619	  0.000000	  0.952381	  0.000000	
  0.857143	  0.000000	  0.000000	  0.142857	
  0.000000	  0.952381	  0.047619	  0.000000	
  0.000000	  1.000000	  0.000000	  0.000000	
  0.000000	  0.238095	  0.000000	  0.761905	
  0.571429	  0.142857	  0.190476	  0.095238	
  0.190476	  0.285714	  0.238095	  0.285714	
  0.428571	  0.000000	  0.000000	  0.571429	
  0.190476	  0.047619	  0.238095	  0.523810	

URL http://pgfe.umassmed.edu/TFDBS/TFdetails.php?FlybaseID=FBgn0000448

MOTIF FBgn0015239 Hr78_SANGER_5

letter-probability matrix: alength= 4 w= 8 nsites= 19 E= 0
  0.526316	  0.157895	  0.052632	  0.263158	
  0.368421	  0.157895	  0.421053	  0.052632	
  0.789474	  0.052632	  0.157895	  0.000000	
  0.000000	  0.000000	  1.000000	  0.000000	
  0.000000	  0.000000	  1.000000	  0.000000	
  0.000000	  0.052632	  0.000000	  0.947368	
  0.000000	  1.000000	  0.000000	  0.000000	
  1.000000	  0.000000	  0.000000	  0.000000	

URL http://pgfe.umassmed.edu/TFDBS/TFdetails.php?FlybaseID=FBgn0015239

MOTIF FBgn0003964 usp_SANGER_5

letter-probability matrix: alength= 4 w= 9 nsites= 21 E= 0
  0.523810	  0.285714	  0.000000	  0.190476	
  0.428571	  0.000000	  0.571429	  0.000000	
  0.714286	  0.000000	  0.285714	  0.000000	
  0.000000	  0.000000	  1.000000	  0.000000	
  0.000000	  0.000000	  1.000000	  0.000000	
  0.000000	  0.000000	  0.000000	  1.000000	
  0.000000	  1.000000	  0.000000	  0.000000	
  1.000000	  0.000000	  0.000000	  0.000000	
  0.428571	  0.333333	  0.047619	  0.190476	

URL http://pgfe.umassmed.edu/TFDBS/TFdetails.php?FlybaseID=FBgn0003964

MOTIF FBgn0013263 Trl_FlyReg

letter-probability matrix: alength= 4 w= 10 nsites= 71 E= 0
  0.056338	  0.309859	  0.126761	  0.507042	
  0.084507	  0.323944	  0.154930	  0.436620	
  0.169014	  0.084507	  0.422535	  0.323944	
  0.000000	  0.901408	  0.042254	  0.056338	
  0.042254	  0.000000	  0.197183	  0.760563	
  0.014085	  0.985915	  0.000000	  0.000000	
  0.183099	  0.000000	  0.028169	  0.788732	
  0.070423	  0.760563	  0.098592	  0.070423	
  0.098592	  0.183099	  0.154930	  0.563380	
  0.126761	  0.464789	  0.140845	  0.267606	

URL http://pgfe.umassmed.edu/TFDBS/TFdetails.php?FlybaseID=FBgn0013263

MOTIF FBgn0003345 sd_FlyReg

letter-probability matrix: alength= 4 w= 12 nsites= 14 E= 0
  0.214286	  0.000000	  0.571429	  0.214286	
  0.571429	  0.071429	  0.071429	  0.285714	
  0.285714	  0.571429	  0.071429	  0.071429	
  1.000000	  0.000000	  0.000000	  0.000000	
  0.071429	  0.071429	  0.000000	  0.857143	
  0.214286	  0.000000	  0.071429	  0.714286	
  0.000000	  0.571429	  0.000000	  0.428571	
  0.214286	  0.357143	  0.214286	  0.214286	
  0.285714	  0.071429	  0.142857	  0.500000	
  0.357143	  0.428571	  0.214286	  0.000000	
  0.357143	  0.071429	  0.500000	  0.071429	
  0.285714	  0.214286	  0.285714	  0.214286	

URL http://pgfe.umassmed.edu/TFDBS/TFdetails.php?FlybaseID=FBgn0003345
