# Supplementary material for: Hormone-dependent control of developmental timing through regulation of chromatin accessibility
Source: Genes Dev. 2017 May 1;31(9):862–75. doi: 10.1101/gad.298182.117 (PMC5458754; doi:10.1101/gad.298182.117)
Supplement: Supplemental Material [file supp_gad.298182.117_Supplemental_TableS1.xlsx]

## Sheet: genes_decreasing_3LW_24hAPF_FDR
symbol	logFC	logCPM	PValue	FDR	chrom	left	right	symbol	strand
br	-8.17863	10.4627	3.68e-103	1.12e-99	chrX	1469164	1558902	br	+
Idgf4	-6.78194	6.99262	3.06e-82	3.33e-79	chrX	9822298	9825012	Idgf4	-
Cpr49Ac	-6.84474	8.00171	1.49e-80	1.52e-77	chr2R	8274471	8277562	Cpr49Ac	+
Kr-h1	-9.59228	5.93381	1.8e-72	1.24e-69	chr2L	6081807	6096498	Kr-h1	+
rgn	-5.6036	7.11332	7.19e-64	3.42e-61	chr3L	21375600	21417516	rgn	+
ImpE3	-5.76059	6.57783	9.47e-60	4.01e-57	chr3R	3854174	3855268	ImpE3	-
CG15282	-7.64809	4.87942	2.89e-54	9.39e-52	chr2L	14712664	14713266	CG15282	+
CG11509	-8.40459	5.67199	1.2e-51	3.67e-49	chrX	1546353	1547095	CG11509	+
mthl3	-4.76639	5.82027	2.14e-49	5.81e-47	chr2R	13336037	13340099	mthl3	-
Ama	-4.06748	6.69585	9.09e-48	2.31e-45	chr3R	2588314	2590983	Ama	+
Cpr65Ec	-5.10302	5.23966	3.87e-46	8.67e-44	chr3L	7086303	7086941	Cpr65Ec	+
Ance	-3.70686	8.01816	7.34e-45	1.51e-42	chr2L	13905644	13909172	Ance	+
feo	-3.89094	6.37603	1.04e-43	2.06e-41	chrX	10746478	10748902	feo	-
Mcm7	-3.91336	6.14153	1.8e-43	3.47e-41	chr3L	8884695	8887410	Mcm7	+
Mcm5	-4.41402	5.52426	6.61e-43	1.23e-40	chr3R	6614249	6616872	Mcm5	+
CG1607	-3.83002	7.18052	1.12e-42	2.04e-40	chr3R	27207830	27217615	CG1607	+
mus209	-3.45156	7.28335	6.86e-42	1.2e-39	chr2R	16149258	16150362	mus209	-
Nop60B	-3.58764	8.6502	1.13e-41	1.96e-39	chr2R	20062399	20073866	Nop60B	+
GlyP	-3.72655	6.19312	1.61e-41	2.72e-39	chr2L	2130812	2137296	GlyP	+
RnrS	-3.66994	6.4643	2.41e-41	3.99e-39	chr2R	7870649	7872948	RnrS	-
CG10625	-3.91606	6.36307	2.5e-40	3.97e-38	chr3L	5531510	5544259	CG10625	-
Mcm6	-3.84429	5.91983	4.04e-40	6.28e-38	chrX	6568421	6571205	Mcm6	+
sub	-4.72367	4.78022	1.02e-39	1.55e-37	chr2R	13632999	13635616	sub	-
tum	-3.80685	5.70222	1.44e-39	2.17e-37	chr2R	9743654	9746222	tum	-
Cks30A	-3.79247	5.72543	2.16e-38	3.16e-36	chr2L	9330762	9331981	Cks30A	+
cmet	-3.81904	5.28559	2.67e-37	3.76e-35	chr2L	11261025	11269002	cmet	-
dpa	-3.53304	5.91476	3.89e-37	5.44e-35	chr2R	3384206	3387382	dpa	-
E(spl)m4-BFM	-6.65961	3.93018	1.05e-36	1.43e-34	chr3R	21849542	21850301	E(spl)m4-BFM	-
wdp	-3.73165	5.38589	1.07e-36	1.44e-34	chr2R	18185717	18199425	wdp	-
Mcm2	-3.61325	5.60493	1.27e-36	1.7e-34	chr3R	4090564	4093653	Mcm2	+
BthD	-5.49022	4.25363	2.63e-36	3.45e-34	chrX	13506146	13507261	BthD	+
Claspin	-4.89141	6.02676	6.14e-36	7.93e-34	chr3L	4313482	4318473	Claspin	+
pav	-3.38267	5.9667	1.03e-35	1.32e-33	chr3L	4242733	4246233	pav	+
ab	-4.13766	7.27689	1.63e-35	2.04e-33	chr2L	11210677	11261080	ab	+
ana	-3.89348	5.2992	3.65e-35	4.46e-33	chr2R	4956605	4965059	ana	+
mp	-4.08133	4.92696	5.27e-35	6.27e-33	chr3L	6991942	7046528	mp	+
CG8478	-4.11653	5.01911	6.88e-35	8.13e-33	chr3R	5589371	5591857	CG8478	+
sti	-3.31914	5.92276	1.12e-34	1.32e-32	chr3L	12501097	12507915	sti	-
RnrL	-3.17738	6.54545	1.41e-34	1.62e-32	chr2L	10325025	10327943	RnrL	-
Poc1	-3.87329	4.84634	1.55e-34	1.78e-32	chr3L	13381398	13383106	Poc1	-
Hsp68	-5.55213	7.2374	1.77e-33	1.96e-31	chr3R	19880801	19883032	Hsp68	-
Jheh2	-3.21112	6.92623	2.56e-33	2.79e-31	chr2R	14743271	14745443	Jheh2	-
tup	-4.13485	4.36539	4.43e-33	4.72e-31	chr2L	18859501	18881256	tup	-
Fib	-3.05089	7.02034	1.74e-32	1.81e-30	chr2R	18960419	18962243	Fib	-
asp	-3.56356	4.94212	1.86e-32	1.9e-30	chr3R	20579624	20586235	asp	+
CG16885	-5.31359	4.5184	4.78e-32	4.82e-30	chr2L	13932558	13934690	CG16885	-
CG16884	-7.88553	4.31229	1.95e-31	1.93e-29	chr2L	13944751	13947472	CG16884	-
RPA2	-3.14897	5.73883	4.32e-31	4.17e-29	chr2L	20924974	20926147	RPA2	-
Rif1	-3.89372	4.51283	8.12e-31	7.73e-29	chr2R	11751811	11756650	Rif1	-
Ts	-4.10956	4.62689	8.39e-31	7.94e-29	chr2L	2968292	2969620	Ts	-
CG15353	-3.50824	6.50007	9.91e-31	9.33e-29	chr2L	2006762	2007193	CG15353	-
serp	-2.96962	6.25175	1.48e-30	1.36e-28	chr3L	19694076	19701115	serp	-
nop5	-3.14965	8.29053	2.2e-30	1.99e-28	chr2L	6916752	6918743	nop5	-
ial	-3.60179	5.47133	2.5e-30	2.24e-28	chr2L	10856796	10858094	ial	-
l(1)G0020	-3.26952	5.50598	4.91e-30	4.35e-28	chrX	8610746	8614276	l(1)G0020	-
sda	-3.07905	5.53761	5.09e-30	4.49e-28	chr3R	22741482	22771031	sda	+
twi	-5.06564	3.59896	1.31e-29	1.14e-27	chr2R	18933630	18935849	twi	+
Incenp	-3.42484	6.34389	1.38e-29	1.18e-27	chr2R	3165971	3169110	Incenp	+
CG9752	-3.31614	5.08286	1.97e-29	1.67e-27	chr2R	17181906	17183092	CG9752	-
Drip	-4.62781	4.31675	2.19e-29	1.84e-27	chr2R	7298707	7317150	Drip	-
ncd	-3.0974	5.5772	4.39e-29	3.63e-27	chr3R	25630008	25632849	ncd	-
DNA-ligI	-3.28451	4.95494	6.11e-29	5e-27	chr2R	19778060	19780700	DNA-ligI	+
Phk-3	-2.63483	7.49359	1.23e-28	9.98e-27	chr2R	20858365	20859365	Phk-3	-
mthl4	-3.68551	4.40274	1.72e-28	1.38e-26	chr2R	13332687	13334988	mthl4	-
Mcm3	-3.40821	5.12374	1.96e-28	1.56e-26	chrX	5217880	5220771	Mcm3	+
hoip	-2.80969	6.93696	4.28e-28	3.36e-26	chr2L	9699790	9700459	hoip	+
proPO45	-7.23255	3.68455	4.66e-28	3.64e-26	chr2R	4929765	4932213	proPO45	-
msb1l	-3.23618	5.40144	6.27e-28	4.87e-26	chr2L	19577700	19579131	msb1l	+
CG14434	-2.95458	5.48382	6.89e-28	5.33e-26	chrX	6745941	6746671	CG14434	-
Gapdh2	-2.72735	8.68346	9.89e-28	7.57e-26	chrX	15762177	15763694	Gapdh2	+
DNApol-epsilon	-4.00494	3.99228	1.44e-27	1.08e-25	chr3R	19173849	19180885	DNApol-epsilon	+
mei-38	-4.91	3.45457	3.8e-27	2.78e-25	chrX	1371126	1372515	mei-38	+
WRNexo	-3.79723	4.49299	4.29e-27	3.13e-25	chr3R	14189965	14191898	WRNexo	-
Orc2	-5.36121	3.60173	5.12e-27	3.72e-25	chr3R	9790606	9792797	Orc2	+
MFS3	-2.9563	5.87272	1.01e-26	7.22e-25	chr2L	1143200	1147395	MFS3	+
CDC45L	-3.24833	4.55151	1.87e-26	1.32e-24	chrX	922323	924614	CDC45L	-
CG9593	-4.35105	3.55224	1.95e-26	1.37e-24	chr3R	11627996	11629375	CG9593	+
Cpr64Aa	-4.90901	4.57737	2.16e-26	1.52e-24	chr3L	4207837	4209178	Cpr64Aa	-
Ssrp	-2.70316	7.98481	5.68e-26	3.9e-24	chr2R	19693883	19696518	Ssrp	-
LanA	-2.59226	7.89483	6.85e-26	4.68e-24	chr3L	6196930	6211122	LanA	-
mars	-3.1564	4.88786	7.53e-26	5.12e-24	chr2R	9390079	9393516	mars	+
CG13690	-3.97052	5.12337	1.33e-25	8.87e-24	chr2L	418433	419652	CG13690	-
RecQ4	-4.25097	3.85485	1.45e-25	9.6e-24	chr3L	8163739	8169078	RecQ4	-
fzy	-2.75063	5.95601	2.56e-25	1.69e-23	chr2L	16310955	16313097	fzy	+
CG5757	-3.50522	4.70051	5.38e-25	3.52e-23	chr2R	13981227	13982405	CG5757	-
FK506-bp1	-2.4399	8.22024	1.01e-24	6.47e-23	chr3R	11157305	11158855	FK506-bp1	-
dnk	-2.82667	5.08227	1.06e-24	6.74e-23	chr3R	14806716	14808471	dnk	+
RhoGEF4	-2.75899	5.43135	1.06e-24	6.74e-23	chr3L	7314198	7316511	RhoGEF4	-
CG12702	-3.12366	4.51628	1.18e-24	7.51e-23	chrX	19653205	19656873	CG12702	-
CG42575	-4.08138	4.34905	1.2e-24	7.59e-23	chr3L	11116447	11127763	CG42575	+
FANCI	-3.60199	4.24079	1.7e-24	1.07e-22	chr2R	4822078	4827299	FANCI	-
La	-2.49673	7.33979	1.84e-24	1.15e-22	chr2L	20348392	20350012	La	-
RfC4	-2.61331	5.96398	2.07e-24	1.28e-22	chr3L	4134859	4136038	RfC4	-
ImpE1	-2.36557	8.16349	2.76e-24	1.7e-22	chr3L	8365504	8384271	ImpE1	+
Bj1	-2.52959	6.53099	2.81e-24	1.72e-22	chr3L	5923361	5925873	Bj1	-
CAP-D2	-2.60689	5.71095	4.62e-24	2.81e-22	chr3R	25501398	25505979	CAP-D2	+
Cg25C	-2.8684	5.1993	5.3e-24	3.21e-22	chr2L	5029608	5037279	Cg25C	+
aur	-3.20778	4.2802	5.33e-24	3.21e-22	chr3R	7788845	7790548	aur	+
CG8939	-2.55076	5.96638	9.81e-24	5.82e-22	chrX	15891048	15893731	CG8939	+
pnr	-3.53296	4.08439	1.13e-23	6.63e-22	chr3R	11851920	11867526	pnr	+
Caf1-180	-3.23834	6.64982	1.81e-23	1.06e-21	chrX	8496169	8500337	Caf1-180	-
CG15611	-5.43545	3.29481	2.16e-23	1.26e-21	chr2R	12996351	13001866	CG15611	+
Rs1	-2.55359	6.17545	3.06e-23	1.77e-21	chr2R	4052389	4055274	Rs1	+
Skp2	-2.98168	4.92162	3.08e-23	1.78e-21	chr3R	160600	165287	Skp2	-
Hr46	-3.90293	5.47409	3.67e-23	2.1e-21	chr2R	6091616	6124853	Hr46	-
timeout	-3.76789	4.0522	4.17e-23	2.38e-21	chr3R	8914372	8989598	timeout	+
CG6767	-2.37582	7.31312	4.6e-23	2.62e-21	chr3L	9676678	9689800	CG6767	-
trol	-3.07774	6.74264	7.46e-23	4.21e-21	chrX	2364492	2438795	trol	-
yellow-e2	-3.30198	4.08387	7.63e-23	4.29e-21	chr3R	9230830	9232689	yellow-e2	-
vfl	-2.89077	7.80305	7.85e-23	4.4e-21	chrX	19660977	19677581	vfl	-
Hsp83	-2.20058	10.674	1.39e-22	7.69e-21	chr3L	3192968	3197059	Hsp83	+
CG9932	-3.31584	5.54349	2.57e-22	1.4e-20	chr2L	13021865	13060140	CG9932	-
RanGap	-2.30279	6.75297	3.08e-22	1.67e-20	chr2L	19441958	19447317	RanGap	+
E(spl)m8-HLH	-3.85579	3.8942	3.54e-22	1.91e-20	chr3R	21865961	21866730	E(spl)m8-HLH	+
Pdp1	-3.1259	5.88031	4.09e-22	2.19e-20	chr3L	7805014	7860469	Pdp1	-
CG11417	-2.79459	5.73059	4.72e-22	2.53e-20	chrX	1248075	1250513	CG11417	+
CG2982	-2.54096	5.52605	4.91e-22	2.62e-20	chrX	4213472	4215778	CG2982	+
Ndc80	-3.94756	3.7866	4.94e-22	2.63e-20	chrX	13503699	13506009	Ndc80	-
ppan	-2.56697	5.04822	5.48e-22	2.9e-20	chr3R	16941975	16943621	ppan	+
CG13185	-2.64842	5.77927	5.78e-22	3.05e-20	chr2R	7755380	7773055	CG13185	-
CG30069	-2.42322	7.35598	6.36e-22	3.33e-20	chr2R	10073323	10085730	CG30069	+
HipHop	-2.59045	5.00065	7.13e-22	3.71e-20	chr3L	18814270	18815453	HipHop	+
SpdS	-2.46354	5.47412	1.31e-21	6.77e-20	chr3R	5457362	5459395	SpdS	+
CG5033	-2.42583	5.73986	1.32e-21	6.81e-20	chr2R	13677196	13679953	CG5033	+
dm	-2.7628	8.83504	1.44e-21	7.41e-20	chrX	3267191	3285730	dm	+
dUTPase	-2.27035	7.62848	2.01e-21	1.02e-19	chr2L	11011292	11012135	dUTPase	+
SMC2	-2.51412	6.73529	2.3e-21	1.17e-19	chr2R	10736125	10740155	SMC2	-
CG8142	-3.13928	4.51497	2.66e-21	1.34e-19	chrX	17737375	17738700	CG8142	-
proPO-A1	-8.99464	3.06795	2.85e-21	1.43e-19	chr2R	13774717	13777477	proPO-A1	-
CG10200	-2.51398	5.03584	3.47e-21	1.72e-19	chr2R	10695924	10697436	CG10200	+
BubR1	-2.43005	5.57361	5.84e-21	2.86e-19	chr2R	1856603	1861890	BubR1	-
Ranbp9	-2.32463	6.03268	6.12e-21	2.98e-19	chr3R	7238243	7241864	Ranbp9	+
dah	-3.29463	3.87214	7.44e-21	3.57e-19	chrX	15222378	15225035	dah	+
Ote	-2.36876	5.66621	1.23e-20	5.83e-19	chr2R	14163111	14164698	Ote	-
CG1673	-3.34286	3.83348	1.55e-20	7.25e-19	chrX	13290925	13295262	CG1673	+
sip2	-2.44341	6.34082	1.58e-20	7.4e-19	chr2L	6961515	6964074	sip2	-
CG13096	-2.31272	7.23252	1.66e-20	7.75e-19	chr2L	8509250	8511844	CG13096	-
CG8545	-2.20308	6.99153	2.1e-20	9.7e-19	chr2R	8356144	8359227	CG8545	+
CycB	-2.24718	7.18405	2.33e-20	1.07e-18	chr2R	18691025	18694490	CycB	-
ball	-2.36802	5.88219	3.47e-20	1.58e-18	chr3R	22690326	22692529	ball	-
CG8483	-3.24004	3.82353	4.13e-20	1.86e-18	chr3R	9034475	9040187	CG8483	-
pita	-2.38067	5.18969	6.22e-20	2.75e-18	chr2R	19436487	19442241	pita	-
Ctf4	-3.47963	3.64321	6.48e-20	2.85e-18	chr2R	9867866	9870979	Ctf4	-
glu	-2.44068	6.43659	6.54e-20	2.87e-18	chr2L	16733616	16738388	glu	-
Rrp4	-2.70754	4.50615	6.9e-20	3.02e-18	chr2R	19442540	19443724	Rrp4	-
Him	-3.84643	3.42263	7e-20	3.06e-18	chrX	18103459	18104774	Him	+
msd1	-3.95221	4.13069	7.27e-20	3.16e-18	chr3L	1331743	1332326	msd1	+
Sld5	-3.49009	3.65309	1.02e-19	4.41e-18	chr3R	21881378	21882269	Sld5	-
stumps	-2.93005	4.15515	1.42e-19	6.09e-18	chr3R	10402938	10433801	stumps	+
mbm	-2.34601	5.29882	2.1e-19	8.95e-18	chr2L	271911	273715	mbm	-
r-l	-2.34886	5.42328	2.58e-19	1.09e-17	chr3R	16896278	16899041	r-l	-
chn	-2.30089	5.90838	4.21e-19	1.78e-17	chr2R	11002761	11032288	chn	+
CG2691	-2.33095	5.41201	4.42e-19	1.86e-17	chrX	13513372	13518439	CG2691	-
CG17544	-3.04311	5.0014	4.87e-19	2.04e-17	chr2L	19390368	19398493	CG17544	-
yellow-e3	-4.97892	2.85281	6.58e-19	2.73e-17	chr3R	9229144	9230592	yellow-e3	-
Nopp140	-2.24415	7.16954	6.65e-19	2.75e-17	chr3L	21825873	21829785	Nopp140	+
rept	-2.20305	6.30063	8.24e-19	3.4e-17	chr3L	19248439	19250211	rept	+
Ugt86Di	-2.57832	4.69247	1.07e-18	4.41e-17	chr3R	6977628	6979571	Ugt86Di	-
vkg	-3.24795	4.44794	1.08e-18	4.45e-17	chr2L	5012143	5028191	vkg	-
CG31125	-2.74248	4.11218	1.13e-18	4.64e-17	chr3R	20479092	20480543	CG31125	-
pbl	-2.27706	5.57126	1.33e-18	5.39e-17	chr3L	7889208	7905051	pbl	-
vret	-4.08687	3.31886	1.37e-18	5.53e-17	chr3R	18568675	18571294	vret	-
Dph5	-2.33054	5.61337	1.44e-18	5.79e-17	chr3R	18407749	18408947	Dph5	-
mip120	-2.35382	4.8336	1.73e-18	6.91e-17	chr2R	9393946	9400617	mip120	+
cutlet	-3.3409	3.71627	1.8e-18	7.17e-17	chr2L	3707229	3711748	cutlet	-
rod	-2.41925	5.21816	1.92e-18	7.62e-17	chr3R	27406393	27413861	rod	+
CD98hc	-1.97973	7.99689	2.16e-18	8.55e-17	chr3R	3800130	3804150	CD98hc	-
gp210	-2.01225	7.328	2.38e-18	9.4e-17	chr2R	1648366	1661829	gp210	+
CG33158	-2.48257	4.58556	2.6e-18	1.02e-16	chr3L	16412696	16489660	CG33158	+
CG11837	-2.41441	4.58355	3.48e-18	1.36e-16	chr3R	24875216	24876443	CG11837	+
ths	-2.42838	4.51742	3.79e-18	1.48e-16	chr2R	7658041	7701667	ths	+
CG7728	-2.24106	5.35508	4.13e-18	1.61e-16	chr3L	17009635	17013370	CG7728	+
nclb	-2.17313	5.61811	4.29e-18	1.67e-16	chr2R	6763258	6764801	nclb	+
CG5800	-2.38532	4.59545	4.71e-18	1.82e-16	chrX	17530313	17533036	CG5800	+
CG3011	-2.32493	6.20319	5.12e-18	1.97e-16	chrX	5807099	5810830	CG3011	-
CG11334	-2.18218	5.45475	5.81e-18	2.23e-16	chr3R	27285543	27288759	CG11334	-
Nop56	-2.26671	7.74167	6.04e-18	2.31e-16	chr3R	18244816	18246790	Nop56	-
Orc1	-3.25838	3.41605	6.96e-18	2.66e-16	chr2R	3409941	3413221	Orc1	-
Hsp70Bc	-5.772	3.8457	8.22e-18	3.12e-16	chr3R	8334797	8337183	Hsp70Bc	+
DNApol-alpha73	-3.97566	3.25067	8.6e-18	3.26e-16	chr3R	23064884	23066950	DNApol-alpha73	+
dup	-2.3442	4.95988	1.02e-17	3.82e-16	chr2R	11264123	11268465	dup	-
CG14544	-2.71862	4.15799	1.05e-17	3.95e-16	chr3R	21885217	21887015	CG14544	+
Pole2	-5.08674	3.00613	2.47e-17	9.06e-16	chr3L	5888790	5890535	Pole2	-
CR43626	-3.88767	4.89466	2.88e-17	1.05e-15	chr3L	3249372	3251468	CR43626	+
nesd	-2.07515	5.81749	3.21e-17	1.17e-15	chr2L	20093971	20096253	nesd	+
Klp61F	-2.13782	6.24411	3.28e-17	1.19e-15	chr3L	1241567	1245910	Klp61F	-
Rrp1	-1.9933	7.10994	3.3e-17	1.19e-15	chr2L	2969772	2972676	Rrp1	-
CG14803	-2.81449	3.86236	3.48e-17	1.26e-15	chrX	1762820	1766384	CG14803	+
CG1572	-2.6948	4.6173	4.31e-17	1.54e-15	chrX	11449317	11452687	CG1572	-
shu	-4.10155	3.20586	4.53e-17	1.62e-15	chr2R	19728983	19730802	shu	-
Slbp	-2.3212	5.23244	4.63e-17	1.65e-15	chr3R	24977795	24978988	Slbp	-
Sse	-2.7868	3.72412	5.29e-17	1.87e-15	chr3L	5652799	5655347	Sse	-
pon	-2.43272	4.84183	5.31e-17	1.88e-15	chrX	4530350	4533145	pon	+
CG12050	-2.0974	5.2902	6.3e-17	2.22e-15	chr2L	21094965	21102429	CG12050	-
kdn	-2.0113	6.42593	7e-17	2.44e-15	chrX	6244661	6255226	kdn	+
CG10336	-2.75359	3.96179	7.34e-17	2.55e-15	chr2L	18689580	18690906	CG10336	+
Mcm10	-3.01194	4.1434	1.09e-16	3.76e-15	chr2L	21179940	21182812	Mcm10	+
tsh	-1.99027	6.9314	1.16e-16	3.97e-15	chr2L	21828592	21837011	tsh	+
borr	-2.06322	5.79889	1.22e-16	4.16e-15	chr2L	9251471	9253118	borr	-
fabp	-2.04238	6.49136	1.32e-16	4.48e-15	chr3R	7385611	7392771	fabp	-
Hsp60	-2.17626	7.42204	1.33e-16	4.53e-15	chrX	11002514	11006341	Hsp60	+
Fancd2	-2.29062	4.48074	1.47e-16	4.99e-15	chr3R	16636525	16641912	Fancd2	-
DNApol-delta	-2.33735	4.57797	1.66e-16	5.59e-15	chr3L	15977421	15980915	DNApol-delta	-
CG42514	-4.72926	3.05824	1.75e-16	5.89e-15	chr3L	16484937	16489336	CG42514	-
Msh6	-2.29257	4.62185	1.76e-16	5.9e-15	chr3L	15147332	15151662	Msh6	-
Hml	-3.74681	3.21394	1.81e-16	6.06e-15	chr3L	13839153	13853101	Hml	+
pit	-2.03302	5.99966	2.03e-16	6.74e-15	chr3R	17860019	17864114	pit	+
Nuf2	-2.72442	4.23371	2.45e-16	8.08e-15	chr2L	7064430	7065837	Nuf2	-
CG12608	-2.11581	5.56936	2.72e-16	8.9e-15	chrX	15236889	15238654	CG12608	-
CG12018	-2.70075	4.04646	2.73e-16	8.9e-15	chr3L	1775632	1777019	CG12018	+
neb	-3.18103	3.38191	2.74e-16	8.93e-15	chr2L	20075756	20089698	neb	+
CG31673	-2.75938	3.64793	3e-16	9.7e-15	chr2L	20829607	20831063	CG31673	+
CG32344	-2.01813	5.47351	3.78e-16	1.22e-14	chr3L	321232	324720	CG32344	-
Atf3	-2.81628	4.34339	3.92e-16	1.26e-14	chrX	1136772	1168682	Atf3	-
CG11180	-2.22609	6.7933	3.93e-16	1.26e-14	chr2R	16508418	16510808	CG11180	-
CG7182	-2.3063	5.36151	4.08e-16	1.31e-14	chr3L	8337520	8339306	CG7182	-
CG33138	-2.1642	4.71181	4.35e-16	1.38e-14	chr2R	9058907	9062301	CG33138	+
zwilch	-2.4917	4.35591	4.77e-16	1.51e-14	chr3R	27036687	27039098	zwilch	-
Chd64	-1.835	7.28986	5.2e-16	1.65e-14	chr3L	4114288	4122388	Chd64	-
Tcp-1eta	-1.81035	7.99299	5.25e-16	1.66e-14	chr3R	4627285	4631956	Tcp-1eta	+
ana2	-3.31227	3.41041	5.5e-16	1.73e-14	chr2R	4786227	4787706	ana2	-
CG10463	-2.37067	4.49085	5.56e-16	1.75e-14	chr2L	19758878	19760986	CG10463	+
DNApol-alpha180	-2.21017	4.97539	6.48e-16	2.03e-14	chr3R	17492283	17497472	DNApol-alpha180	-
CG14257	-2.63562	4.28714	6.91e-16	2.16e-14	chr3R	22901591	22908540	CG14257	+
mud	-1.97955	5.995	7.18e-16	2.24e-14	chrX	14141764	14152628	mud	+
Pgk	-1.90409	7.1945	8.77e-16	2.72e-14	chr2L	2746879	2753068	Pgk	-
Tom40	-1.90285	6.38697	9e-16	2.78e-14	chrX	7630925	7634011	Tom40	+
wds	-1.9184	7.24132	9.97e-16	3.07e-14	chrX	2480009	2482250	wds	+
Fen1	-2.45796	4.85398	1e-15	3.09e-14	chr2R	12741481	12742843	Fen1	-
Got2	-1.93925	6.36449	1.01e-15	3.1e-14	chr2L	1984511	1987758	Got2	-
Cdc6	-3.21103	3.20575	1.02e-15	3.11e-14	chr3L	8624608	8627169	Cdc6	-
CG9123	-2.1593	4.55379	1.28e-15	3.89e-14	chrX	15234405	15236144	CG9123	-
CG2694	-2.285	4.26151	1.28e-15	3.89e-14	chrX	2608113	2611687	CG2694	+
CG6937	-1.9864	5.7634	1.33e-15	4.02e-14	chr3R	18410494	18411931	CG6937	+
CG11120	-2.02578	6.20047	1.36e-15	4.11e-14	chr3R	20748194	20750882	CG11120	+
l(1)1Bi	-2.57412	5.05624	1.46e-15	4.41e-14	chrX	523815	527666	l(1)1Bi	+
ytr	-1.92088	7.253	1.58e-15	4.74e-14	chr2R	19734692	19738619	ytr	-
RpLP0-like	-1.9057	6.26908	1.63e-15	4.87e-14	chr2R	5986022	5987091	RpLP0-like	-
gwl	-2.88741	4.1837	2.25e-15	6.7e-14	chr3R	14572091	14576082	gwl	+
CG4849	-1.9502	5.87466	2.83e-15	8.33e-14	chr3R	23789136	23792680	CG4849	+
CG7627	-2.14539	4.89246	2.93e-15	8.6e-14	chr2L	8355677	8362447	CG7627	-
SelD	-1.85645	7.19188	3.19e-15	9.34e-14	chr2R	10156274	10158159	SelD	-
Brd	-2.75238	4.23195	3.44e-15	1e-13	chr3L	14965766	14966298	Brd	+
CG7246	-2.42763	4.09878	3.81e-15	1.11e-13	chrX	8972855	8975090	CG7246	-
CG4069	-2.25873	5.49911	3.93e-15	1.14e-13	chr3L	12528525	12530415	CG4069	-
CG9143	-2.10323	4.60432	4.53e-15	1.31e-13	chr2R	16163474	16166501	CG9143	-
Cct5	-1.76389	8.20777	4.77e-15	1.37e-13	chr2R	8062280	8065021	Cct5	+
CG1671	-2.01928	5.08792	5.91e-15	1.69e-13	chr2R	5735565	5738147	CG1671	+
DNApol-alpha60	-3.36578	3.90029	6.19e-15	1.77e-13	chr3L	20352932	20354685	DNApol-alpha60	-
asparagine-synthetase	-4.95446	2.36035	6.88e-15	1.95e-13	chr3L	21166217	21168073	asparagine-synthetase	+
Ahcy13	-2.06009	7.08213	7.23e-15	2.05e-13	chrX	15344293	15346679	Ahcy13	+
CG30349	-1.87751	5.84258	7.23e-15	2.05e-13	chr2R	4795024	4798390	CG30349	+
asf1	-1.90185	5.81249	7.54e-15	2.13e-13	chr3L	19611993	19613498	asf1	+
CG4038	-2.2742	7.04252	7.6e-15	2.14e-13	chr2R	16983446	16984808	CG4038	-
eIF6	-1.87146	6.1748	8.97e-15	2.51e-13	chr2R	19736768	19737822	eIF6	-
CG6904	-1.86588	6.40721	1.08e-14	3.02e-13	chr3R	10967564	10973253	CG6904	-
CG4374	-2.30524	5.11072	1.19e-14	3.3e-13	chr3R	19234921	19297216	CG4374	-
CG8258	-1.70696	8.11583	1.21e-14	3.35e-13	chr2R	4792346	4794506	CG8258	-
eya	-3.05077	3.33944	1.31e-14	3.61e-13	chr2L	6527446	6546972	eya	-
desat1	-1.74808	7.37428	1.34e-14	3.69e-13	chr3R	8265321	8273338	desat1	+
CG14230	-2.03126	4.81866	1.43e-14	3.91e-13	chrX	19598192	19600450	CG14230	+
CG42238	-2.01257	5.88113	1.43e-14	3.92e-13	chr2L	20965519	21052164	CG42238	-
CG11164	-2.62722	3.44882	1.44e-14	3.93e-13	chrX	13562046	13563327	CG11164	+
CG12909	-2.06886	4.83261	1.45e-14	3.95e-13	chr2R	6197617	6198648	CG12909	+
CG4860	-2.48225	3.83062	1.54e-14	4.18e-13	chr3R	8045602	8047186	CG4860	-
JhI-21	-1.90481	5.65014	1.73e-14	4.69e-13	chr2L	12051754	12056042	JhI-21	-
RpI1	-1.95292	5.66842	1.8e-14	4.83e-13	chr2R	10483113	10488702	RpI1	-
pen	-1.91245	5.9201	1.8e-14	4.83e-13	chrX	21217529	21220870	pen	-
Cyp310a1	-2.93552	4.70682	2.32e-14	6.22e-13	chr2L	18651057	18652999	Cyp310a1	-
PyK	-2.08584	7.13067	2.35e-14	6.27e-13	chr3R	18193233	18198464	PyK	+
CG4951	-2.03953	4.90277	2.35e-14	6.27e-13	chr3R	23777772	23779834	CG4951	-
CG34261	-3.99368	2.88323	2.5e-14	6.64e-13	chr3L	21189930	21190838	CG34261	+
CG11563	-1.91129	5.1899	2.58e-14	6.85e-13	chr3R	27562746	27563721	CG11563	+
Hsc70-4	-1.97794	11.1167	2.62e-14	6.95e-13	chr3R	11068408	11072336	Hsc70-4	+
CG32409	-1.92559	5.92866	2.91e-14	7.68e-13	chr3L	5892627	5894036	CG32409	+
babos	-1.83756	6.09656	3.12e-14	8.22e-13	chr2R	18281566	18289561	babos	-
CG18600	-2.06869	4.89103	3.23e-14	8.46e-13	chr3R	14125916	14127450	CG18600	-
CG9107	-1.97508	4.95225	3.38e-14	8.85e-13	chr2L	6022950	6024545	CG9107	-
CG5114	-1.91887	5.36743	3.46e-14	9.03e-13	chr3L	14975934	14977586	CG5114	+
Msp-300	-2.11167	9.76915	3.6e-14	9.38e-13	chr2L	5100876	5206993	Msp-300	+
sca	-1.84798	5.72503	4.03e-14	1.05e-12	chr2R	8668048	8689515	sca	+
Gnf1	-1.81976	5.91296	4.56e-14	1.18e-12	chr3R	732343	735803	Gnf1	+
CG14814	-2.09223	4.60567	5.47e-14	1.41e-12	chrX	1756041	1759868	CG14814	-
rad50	-1.97049	5.10433	6.2e-14	1.59e-12	chr2R	18308543	18312979	rad50	+
Rae1	-1.84438	5.22374	7.08e-14	1.81e-12	chr2R	17546260	17547508	Rae1	-
sob	-2.20532	4.20945	7.2e-14	1.84e-12	chr2L	3578012	3580769	sob	-
CG4045	-1.95314	5.30514	7.46e-14	1.9e-12	chrX	1968827	1969933	CG4045	-
Rbm13	-2.02696	5.59627	8.28e-14	2.1e-12	chrX	8795723	8797497	Rbm13	+
CG13044	-2.29857	4.47101	8.58e-14	2.17e-12	chr3L	16295589	16296278	CG13044	-
CycB3	-1.86392	5.51693	8.7e-14	2.2e-12	chr3R	20693655	20696538	CycB3	-
T-cp1	-1.66125	8.03076	1.04e-13	2.61e-12	chr3R	18314826	18317161	T-cp1	-
Argk	-1.66902	8.75197	1.05e-13	2.64e-12	chr3L	9041979	9059127	Argk	-
CG7432	-4.74454	2.17101	1.17e-13	2.92e-12	chr3R	15490728	15496549	CG7432	+
cort	-4.47379	2.42467	1.17e-13	2.93e-12	chr2L	6674681	6676635	cort	-
mu2	-2.01476	4.69498	1.19e-13	2.97e-12	chr3L	1942733	1947475	mu2	-
LamC	-2.15476	4.25373	1.25e-13	3.11e-12	chr2R	10458314	10463276	LamC	-
mst	-2.36472	3.79833	1.31e-13	3.25e-12	chrX	21259985	21262010	mst	+
CG1542	-1.9254	5.92471	1.41e-13	3.51e-12	chr3R	27039179	27040506	CG1542	+
CG11092	-1.77015	6.18672	1.45e-13	3.58e-12	chrX	13716835	13720118	CG11092	+
Aats-lys	-1.73168	6.90996	1.54e-13	3.82e-12	chrX	9500395	9502917	Aats-lys	-
cid	-4.62886	2.57492	1.55e-13	3.83e-12	chr2R	9373105	9374136	cid	+
Nup107	-1.85033	5.34658	1.62e-13	4e-12	chr2L	10733292	10736077	Nup107	-
nvy	-2.73619	3.28898	1.66e-13	4.08e-12	chr2R	20163257	20178607	nvy	+
CG5210	-2.88843	3.11461	1.92e-13	4.69e-12	chr2R	12579202	12581260	CG5210	+
Pen	-1.73664	9.5708	1.99e-13	4.84e-12	chr2L	10056905	10060095	Pen	+
slgA	-1.79886	6.69722	2.33e-13	5.66e-12	chrX	21245017	21256188	slgA	+
Art4	-1.71437	6.509	2.33e-13	5.66e-12	chr3R	5808537	5811782	Art4	-
CG11875	-2.09792	4.25852	2.37e-13	5.74e-12	chr3R	21073379	21074822	CG11875	+
zuc	-3.86637	2.52214	2.47e-13	5.97e-12	chr2L	11988734	11989861	zuc	-
CR43468	-4.81182	2.23856	2.54e-13	6.12e-12	chr2R	8762670	8764785	CR43468	+
CG15765	-3.00058	3.29899	2.73e-13	6.57e-12	chrX	5712591	5734856	CG15765	+
Nup160	-1.76539	6.00928	2.87e-13	6.9e-12	chr2L	11123778	11129335	Nup160	+
tefu	-1.87025	5.28553	3.19e-13	7.64e-12	chr3R	11057933	11067958	tefu	-
ras	-1.73826	6.39953	3.53e-13	8.42e-12	chrX	10638534	10642848	ras	+
CG1600	-1.87544	6.91209	3.72e-13	8.85e-12	chr2R	3413622	3420486	CG1600	-
Klp67A	-1.90695	5.36301	3.88e-13	9.21e-12	chr3L	9355735	9360051	Klp67A	-
Rpi	-1.80761	6.04919	4.06e-13	9.6e-12	chr2R	19242705	19243964	Rpi	+
pdgy	-1.8005	5.81148	4.14e-13	9.76e-12	chrX	14828072	14846042	pdgy	-
l(1)G0045	-2.98286	2.89052	4.16e-13	9.77e-12	chrX	5516680	5519526	l(1)G0045	+
Jafrac1	-1.63695	8.2438	4.25e-13	9.99e-12	chrX	13223880	13226030	Jafrac1	+
Pvf2	-2.18067	4.18264	4.39e-13	1.03e-11	chr2L	7069577	7084634	Pvf2	-
mnd	-1.7669	5.92243	4.55e-13	1.06e-11	chr3L	14978199	14984767	mnd	+
mad2	-2.02647	5.34648	4.66e-13	1.09e-11	chr3L	5805234	5806193	mad2	-
l(2)k09022	-1.79355	5.04082	4.82e-13	1.13e-11	chr2L	6854169	6860864	l(2)k09022	+
CG15771	-1.86733	5.45077	4.83e-13	1.13e-11	chrX	5649670	5653784	CG15771	+
ade3	-2.00593	5.56701	5.09e-13	1.18e-11	chr2L	7014860	7023940	ade3	-
CG15561	-2.09815	5.12587	5.1e-13	1.18e-11	chr3R	27040529	27041664	CG15561	-
CG7777	-3.52484	2.6625	5.42e-13	1.25e-11	chr2R	7323750	7329720	CG7777	+
Cctgamma	-1.698	7.78424	5.78e-13	1.33e-11	chr3R	12473326	12475700	Cctgamma	+
Spx	-1.76387	5.29348	5.87e-13	1.35e-11	chrX	6149840	6151629	Spx	+
CG3704	-1.92381	4.80382	6.07e-13	1.39e-11	chrX	833202	834838	CG3704	-
CG7730	-5.54933	2.11262	6.21e-13	1.42e-11	chr3L	17020614	17022914	CG7730	+
CG1785	-1.72703	5.94031	6.27e-13	1.43e-11	chrX	8608968	8611098	CG1785	+
CG5130	-4.56028	2.50661	7.07e-13	1.61e-11	chr3L	20477392	20488021	CG5130	-
CG12301	-1.95309	5.25158	7.26e-13	1.64e-11	chr3L	15573899	15576473	CG12301	+
Det	-1.77232	5.04448	7.83e-13	1.77e-11	chr3R	12975388	12976177	Det	+
eyg	-1.87007	4.70851	9.71e-13	2.18e-11	chr3L	12456133	12461121	eyg	-
Tcp-1zeta	-1.58321	7.8246	1e-12	2.25e-11	chrX	15640658	15643006	Tcp-1zeta	+
dre4	-1.68951	7.48349	1.02e-12	2.29e-11	chr3L	1871573	1876312	dre4	-
SK	-2.24603	4.57249	1.06e-12	2.36e-11	chrX	5234268	5298760	SK	+
Orc5	-2.06888	4.15234	1.1e-12	2.45e-11	chr2L	13829856	13831576	Orc5	+
stv	-1.93344	5.62061	1.1e-12	2.45e-11	chr3L	13470640	13476615	stv	+
Csl4	-1.87731	4.54157	1.13e-12	2.52e-11	chr2L	11122563	11123792	Csl4	-
Uhg2	-1.77968	5.41923	1.15e-12	2.54e-11	chr2L	9893805	9895003	Uhg2	-
DNApol-eta	-2.9831	3.24587	1.18e-12	2.62e-11	chr3L	21931733	21934912	DNApol-eta	-
vig2	-1.57999	8.59221	1.19e-12	2.63e-11	chr3R	20949094	20951341	vig2	+
Top3alpha	-2.20651	4.22342	1.2e-12	2.65e-11	chr2L	19498167	19502268	Top3alpha	+
Prx6005	-1.85703	4.67163	1.44e-12	3.14e-11	chr2L	2877090	2878232	Prx6005	-
CG18213	-2.64451	3.24939	1.5e-12	3.27e-11	chr3R	12862115	12865924	CG18213	-
CG12009	-2.69272	3.6373	1.55e-12	3.37e-11	chr3L	3291458	3299000	CG12009	+
Nup44A	-1.80344	4.87549	1.64e-12	3.56e-11	chr2R	3875966	3878789	Nup44A	+
CG13097	-1.7564	5.11875	1.66e-12	3.6e-11	chr2L	8512173	8514868	CG13097	-
Tep3	-2.25769	4.2714	1.68e-12	3.65e-11	chr2L	7702806	7710697	Tep3	+
CG9265	-4.47779	2.43815	1.87e-12	4.04e-11	chr2L	21057705	21071502	CG9265	-
l(1)G0004	-1.93465	4.36865	1.89e-12	4.06e-11	chrX	20262477	20263428	l(1)G0004	+
Nle	-1.90161	4.89956	1.99e-12	4.28e-11	chr2L	566365	568121	Nle	-
TFAM	-1.69958	6.07419	2e-12	4.3e-11	chr3R	16400966	16402732	TFAM	-
Nup75	-1.7684	5.12521	2.12e-12	4.56e-11	chr2R	14052198	14054645	Nup75	-
CG9114	-2.84534	2.99041	2.18e-12	4.68e-11	chrX	15224816	15227034	CG9114	-
Trap1	-1.77097	5.0803	2.26e-12	4.83e-11	chr2R	2521151	2523767	Trap1	-
Sip1	-1.57123	7.70003	2.3e-12	4.91e-11	chr2R	13282100	13292678	Sip1	+
aralar1	-1.8731	4.58742	2.35e-12	5.01e-11	chr3R	26271356	26281589	aralar1	-
tio	-1.86398	4.88391	2.47e-12	5.26e-11	chr2L	22019207	22025734	tio	+
CG18135	-1.91857	4.31812	2.54e-12	5.39e-11	chr3L	18983125	18991383	CG18135	-
DNApol-alpha50	-2.70842	3.55955	2.65e-12	5.59e-11	chr3L	8333413	8337504	DNApol-alpha50	+
Cpr67Fa2	-5.46222	2.02895	2.87e-12	6.05e-11	chr3L	10884813	10885616	Cpr67Fa2	+
Moe	-1.71249	10.0289	2.98e-12	6.25e-11	chrX	8767044	8792365	Moe	-
spd-2	-1.80634	5.29464	3.14e-12	6.58e-11	chr3L	16584306	16588114	spd-2	-
Tpi	-1.84828	6.55844	3.25e-12	6.79e-11	chr3R	25958702	25960321	Tpi	-
CG17259	-1.61971	7.10547	3.52e-12	7.36e-11	chr2L	3035492	3037403	CG17259	-
CstF-50	-1.91893	4.585	3.8e-12	7.91e-11	chr3R	27561224	27562664	CstF-50	-
ome	-1.78726	4.71971	3.8e-12	7.91e-11	chr3L	14665938	14740968	ome	+
CG5924	-2.84787	2.89735	3.96e-12	8.23e-11	chr2L	9891254	9893433	CG5924	-
sofe	-2.33364	3.62621	3.98e-12	8.26e-11	chrX	10749174	10751446	sofe	-
CG1943	-1.59921	8.12148	4.14e-12	8.58e-11	chr3R	2900580	2903703	CG1943	+
E(spl)malpha-BFM	-1.87022	6.43052	4.15e-12	8.58e-11	chr3R	21836614	21837290	E(spl)malpha-BFM	+
CG10932	-1.67133	5.74745	4.23e-12	8.73e-11	chrX	7781299	7782785	CG10932	-
CG3071	-2.07741	4.39584	4.53e-12	9.32e-11	chrX	2156872	2158858	CG3071	+
CG12288	-1.71343	5.77603	4.64e-12	9.51e-11	chr2L	16900534	16902189	CG12288	-
Dref	-1.61784	6.34203	4.64e-12	9.51e-11	chr2L	9964146	9967455	Dref	-
Fs	-2.02461	4.0549	4.75e-12	9.73e-11	chr2R	11111062	11129084	Fs	-
CG11403	-2.04247	4.09427	4.76e-12	9.73e-11	chrX	1130905	1133917	CG11403	-
chinmo	-2.42235	5.39586	5.04e-12	1.03e-10	chr2L	1651257	1704682	chinmo	+
Sas10	-1.97368	5.13953	5.29e-12	1.08e-10	chrX	5211461	5213104	Sas10	+
Spn47C	-2.63072	3.19796	5.43e-12	1.1e-10	chr2R	6827692	6829206	Spn47C	-
CG17273	-1.64106	6.25841	5.54e-12	1.12e-10	chr3R	16650388	16656302	CG17273	-
Nup54	-1.70514	4.99356	5.87e-12	1.18e-10	chr2R	8315953	8318600	Nup54	-
Rbf	-1.67199	5.88825	5.86e-12	1.18e-10	chrX	691120	695490	Rbf	-
XRCC1	-1.84163	4.69004	6.09e-12	1.23e-10	chrX	5223943	5226468	XRCC1	+
Duox	-1.88589	5.52966	6.67e-12	1.34e-10	chr2L	2815969	2830248	Duox	-
Nup50	-1.72067	6.43364	6.71e-12	1.35e-10	chr2R	4010520	4012563	Nup50	+
CG5589	-2.31485	4.90288	8.31e-12	1.66e-10	chr3L	17795589	17797815	CG5589	-
CG5857	-1.71184	5.25089	8.8e-12	1.75e-10	chr3R	19750120	19752158	CG5857	+
CG10286	-1.64753	5.71983	8.88e-12	1.76e-10	chr3R	2194686	2196837	CG10286	+
Coprox	-1.73476	4.95302	9.29e-12	1.84e-10	chr2L	6964420	6965812	Coprox	+
CG6543	-1.59224	6.782	9.32e-12	1.85e-10	chr2R	9740451	9741836	CG6543	-
Nup205	-1.74679	5.77354	1.01e-11	2e-10	chrX	19746248	19753412	Nup205	+
CG13685	-2.67093	4.46821	1.03e-11	2.02e-10	chr3L	7740443	7743652	CG13685	+
CG3430	-1.98686	4.12417	1.06e-11	2.08e-10	chr2L	6957009	6959104	CG3430	+
Orc6	-2.95849	2.75827	1.06e-11	2.08e-10	chr2R	5732963	5733964	Orc6	-
Art1	-1.5291	7.27106	1.06e-11	2.08e-10	chr3R	6612202	6613946	Art1	-
CG15546	-3.53474	2.23144	1.09e-11	2.13e-10	chr3R	26700086	26701908	CG15546	-
mus301	-2.15145	3.77986	1.23e-11	2.4e-10	chr3L	8130907	8135114	mus301	+
ImpL3	-2.80952	3.32924	1.29e-11	2.51e-10	chr3L	6252264	6255794	ImpL3	-
CG9281	-1.54703	7.27083	1.29e-11	2.51e-10	chrX	15599838	15604631	CG9281	-
l(2)09851	-1.85155	5.94861	1.46e-11	2.83e-10	chr2R	1642021	1643832	l(2)09851	+
CG34325	-5.59266	2.16734	1.54e-11	2.97e-10	chrX	16608479	16615440	CG34325	-
CR42491	-1.70514	5.79862	1.55e-11	2.99e-10	chrX	656647	657843	CR42491	-
dve	-1.69674	5.0885	1.69e-11	3.26e-10	chr2R	18131467	18173974	dve	+
bor	-1.67036	5.10668	1.72e-11	3.31e-10	chr3R	12087076	12089837	bor	-
CG42806	-2.07796	6.00791	1.82e-11	3.49e-10	chr2R	9852172	9852879	CG42806	+
CG8611	-1.897	4.68142	1.94e-11	3.71e-10	chrX	17307829	17316188	CG8611	-
CG12134	-1.89071	4.77805	2.06e-11	3.94e-10	chr2R	5858647	5860285	CG12134	+
l(3)07882	-1.77461	5.4318	2.17e-11	4.13e-10	chr3R	13362653	13365685	l(3)07882	-
bys	-1.70985	5.54558	2.21e-11	4.2e-10	chrX	7795914	7797676	bys	+
verm	-1.9128	7.62002	2.46e-11	4.64e-10	chr3L	19683132	19688360	verm	-
CG3837	-2.31855	3.68737	2.51e-11	4.73e-10	chr3R	10744401	10748026	CG3837	+
CG3033	-1.63295	5.24735	2.71e-11	5.07e-10	chrX	5764873	5767397	CG3033	-
Ald	-1.56555	7.5272	2.7e-11	5.07e-10	chr3R	22079790	22087313	Ald	-
Gapdh1	-1.54704	7.45194	2.76e-11	5.15e-10	chr2R	3679402	3680885	Gapdh1	-
CG9253	-1.52211	7.35356	2.85e-11	5.31e-10	chr2L	21143228	21145146	CG9253	+
mus205	-2.12982	3.69661	2.88e-11	5.36e-10	chr2R	3680756	3688549	mus205	+
h	-1.6954	6.09188	3.02e-11	5.62e-10	chr3L	8668858	8672353	h	+
hd	-3.01915	2.7044	3.09e-11	5.73e-10	chr3R	1198313	1200356	hd	-
CG5525	-1.45589	7.88718	3.41e-11	6.32e-10	chr2L	12690335	12692937	CG5525	-
CG5639	-3.32847	3.38872	3.48e-11	6.44e-10	chr3R	23412195	23421852	CG5639	-
CG7110	-1.62974	5.58951	3.49e-11	6.45e-10	chr2L	13398988	13411152	CG7110	+
Caf1-105	-2.06819	4.28168	3.68e-11	6.78e-10	chr2R	6353505	6356045	Caf1-105	-
ico	-1.87728	4.11685	3.75e-11	6.9e-10	chr2L	7220368	7223081	ico	-
Nap1	-1.46093	9.09176	4.04e-11	7.42e-10	chr2R	19792697	19794837	Nap1	-
htl	-2.78613	3.57884	4.07e-11	7.46e-10	chr3R	13870935	13878706	htl	-
CG10576	-1.43497	9.0046	4.15e-11	7.59e-10	chr3L	5755126	5758691	CG10576	-
CG17219	-2.4036	3.56754	4.23e-11	7.71e-10	chr2L	3029252	3030616	CG17219	+
l(2)dtl	-2.15893	3.77242	4.54e-11	8.24e-10	chr2R	19590001	19592926	l(2)dtl	+
ns3	-1.60223	5.2319	4.57e-11	8.29e-10	chrX	1356012	1358245	ns3	-
CG11788	-2.77157	3.34006	5.23e-11	9.45e-10	chr2R	16162190	16163648	CG11788	+
Nup133	-1.59279	5.52011	5.29e-11	9.55e-10	chr3R	18516328	18520494	Nup133	+
CG12325	-1.86808	4.89875	5.36e-11	9.65e-10	chr2R	6711104	6715149	CG12325	+
CG7744	-1.76778	4.33434	5.43e-11	9.76e-10	chr2R	15340013	15343032	CG7744	+
CG5001	-1.67755	4.80118	5.84e-11	1.05e-09	chr2L	1185756	1196807	CG5001	+
geminin	-1.58056	6.98029	5.86e-11	1.05e-09	chr2R	2542967	2543955	geminin	-
CG1698	-2.91393	2.72113	6.13e-11	1.09e-09	chr2R	5680830	5685511	CG1698	+
Ppn	-2.1239	7.8623	6.39e-11	1.14e-09	chr3R	24346386	24366046	Ppn	-
kz	-1.86584	4.05044	6.61e-11	1.17e-09	chrX	2131890	2136068	kz	-
odd	-3.1316	2.66464	6.69e-11	1.18e-09	chr2L	3604221	3606748	odd	-
regucalcin	-1.63086	5.55621	7.26e-11	1.28e-09	chrX	11906466	11911091	regucalcin	+
ttm50	-1.66116	4.70975	7.81e-11	1.38e-09	chrX	2624251	2626218	ttm50	-
Myo61F	-1.94126	4.73894	8.36e-11	1.47e-09	chr3L	1318479	1329617	Myo61F	+
sle	-1.64374	5.88907	8.72e-11	1.53e-09	chr3R	6158836	6163987	sle	+
msd5	-2.19688	4.00534	9.31e-11	1.63e-09	chr3L	1332306	1333146	msd5	-
CG8235	-1.68848	5.12093	9.66e-11	1.69e-09	chr2R	4814518	4815610	CG8235	-
WDR79	-1.79853	4.30553	9.74e-11	1.7e-09	chr2L	6125878	6127653	WDR79	-
CG8740	-1.94012	5.913	9.76e-11	1.7e-09	chr2R	4623323	4647095	CG8740	+
CG42340	-2.11387	3.50935	1.01e-10	1.76e-09	chrX	6317155	6418356	CG42340	-
CG2875	-1.58471	5.47946	1.03e-10	1.79e-09	chrX	3465488	3467655	CG2875	-
CG18178	-1.57461	5.67516	1.18e-10	2.04e-09	chr3L	9710885	9712244	CG18178	-
dgt3	-1.72622	4.65089	1.19e-10	2.05e-09	chr2R	16879780	16881886	dgt3	-
C15	-3.35457	2.72077	1.27e-10	2.18e-09	chr3R	17325707	17338536	C15	+
btl	-3.65867	2.35378	1.27e-10	2.19e-09	chr3L	14068871	14076329	btl	+
LpR1	-1.78863	4.43891	1.29e-10	2.22e-09	chr3R	21567069	21588827	LpR1	-
kni	-1.834	5.55272	1.3e-10	2.23e-09	chr3L	20685429	20688478	kni	-
CG3847	-1.50801	6.10069	1.33e-10	2.28e-09	chrX	6241135	6243271	CG3847	+
phr6-4	-2.6915	3.2441	1.33e-10	2.29e-09	chr2L	20643350	20645791	phr6-4	-
CG3777	-1.49908	6.29895	1.38e-10	2.35e-09	chrX	173735	244237	CG3777	+
LpR2	-1.50092	6.93175	1.41e-10	2.4e-09	chr3R	21524448	21566187	LpR2	-
Nup58	-1.79382	4.40508	1.45e-10	2.47e-09	chr3R	15470747	15472628	Nup58	+
NHP2	-1.60335	6.88355	1.49e-10	2.55e-09	chr3L	14794427	14795268	NHP2	-
Spindly	-1.51412	5.76793	1.6e-10	2.71e-09	chr2L	3527386	3530317	Spindly	-
Art8	-1.97063	4.37745	1.63e-10	2.77e-09	chr2L	11009820	11011085	Art8	-
CG8173	-1.55244	5.64984	1.65e-10	2.8e-09	chrX	17601433	17603691	CG8173	-
CG33695	-1.65105	4.77102	1.67e-10	2.82e-09	chr2L	11278020	11279982	CG33695	+
dar1	-2.35	3.18038	1.69e-10	2.85e-09	chr3L	3626873	3653443	dar1	+
P32	-1.49937	6.57931	1.72e-10	2.89e-09	chr2R	13558813	13560148	P32	-
x16	-1.44368	7.14206	1.82e-10	3.05e-09	chr2L	6914299	6920210	x16	-
Wnt6	-1.69244	4.58445	1.82e-10	3.06e-09	chr2L	7333713	7352542	Wnt6	+
CG16903	-1.50795	6.56562	1.91e-10	3.21e-09	chrX	1972375	1974438	CG16903	-
CG4880	-1.84243	3.90017	2.02e-10	3.38e-09	chrX	16780850	16782762	CG4880	+
psidin	-1.56326	5.24485	2.04e-10	3.41e-09	chr3R	15847424	15852206	psidin	+
CG6724	-1.55756	5.51693	2.16e-10	3.62e-09	chr2L	10768233	10769952	CG6724	-
CG7262	-1.56603	4.94778	2.25e-10	3.76e-09	chr3R	10721424	10724090	CG7262	-
Mys45A	-1.60911	5.93768	2.45e-10	4.08e-09	chr2R	4999009	5001458	Mys45A	-
CG11583	-1.4967	5.81226	2.46e-10	4.09e-09	chr3L	4281503	4282817	CG11583	-
pzg	-1.76443	7.74761	2.61e-10	4.33e-09	chr3L	21279198	21283410	pzg	+
Uhg4	-1.52936	6.09976	2.9e-10	4.8e-09	chr2R	4982802	4984817	Uhg4	+
CG2972	-1.63642	5.26803	2.94e-10	4.86e-09	chrX	9977202	9978875	CG2972	+
vls	-1.66515	4.53455	3.02e-10	4.98e-09	chr2L	20064260	20065691	vls	-
Hr4	-1.74786	7.31983	3.1e-10	5.1e-09	chrX	1835972	1901989	Hr4	+
CG3226	-1.57725	6.45504	3.16e-10	5.19e-09	chrX	6547145	6548279	CG3226	-
Rrp46	-1.74886	4.73098	3.36e-10	5.5e-09	chr3R	6239022	6239964	Rrp46	+
CG9850	-2.5194	3.2994	3.37e-10	5.52e-09	chr2R	19641236	19685915	CG9850	-
Rab27	-2.66318	2.74447	3.54e-10	5.79e-09	chrX	1367916	1370963	Rab27	-
ald	-1.93085	4.05979	3.55e-10	5.8e-09	chr3R	13496992	13499550	ald	+
CG3353	-1.80638	4.36729	3.56e-10	5.8e-09	chr3R	17042989	17044513	CG3353	-
esc	-2.00104	3.51345	3.76e-10	6.12e-09	chr2L	11827203	11829405	esc	-
CG7593	-1.93912	4.05244	4.12e-10	6.67e-09	chr3R	25549880	25550651	CG7593	-
Gen	-1.80587	3.90984	4.11e-10	6.67e-09	chr3L	5142948	5145476	Gen	-
Rtc1	-1.62101	4.51335	4.14e-10	6.71e-09	chrX	13651211	13652631	Rtc1	+
CG2260	-1.60762	4.60537	4.18e-10	6.77e-09	chrX	8013112	8015153	CG2260	-
RfC3	-1.82809	4.48701	4.27e-10	6.9e-09	chr2L	10419189	10420612	RfC3	+
CG3630	-1.52083	5.1289	4.32e-10	6.97e-09	chrX	2056228	2066314	CG3630	+
CG9192	-4.10536	2.11554	4.5e-10	7.25e-09	chr3L	1237132	1238319	CG9192	-
Nup98-96	-1.65203	6.19839	4.52e-10	7.28e-09	chr3R	19599946	19607343	Nup98-96	-
RfC38	-1.59959	5.34333	4.62e-10	7.43e-09	chr2L	11128929	11130645	RfC38	-
Elp3	-1.63443	4.74309	4.72e-10	7.59e-09	chr2L	4444731	4446765	Elp3	+
CG2263	-1.4616	5.94211	4.76e-10	7.64e-09	chrX	8037936	8039635	CG2263	-
mRpL2	-1.57568	5.02248	5.07e-10	8.12e-09	chr3L	11113946	11115141	mRpL2	+
Clp	-1.92759	4.04473	5.18e-10	8.28e-09	chr2L	819963	821209	Clp	+
CG4747	-1.35699	8.30784	5.84e-10	9.32e-09	chr2L	10003824	10008889	CG4747	+
RpS2	-1.31955	10.9062	5.94e-10	9.46e-09	chr2L	9896264	9897521	RpS2	-
CG6845	-1.63004	5.01775	5.96e-10	9.48e-09	chr3L	146432	149056	CG6845	+
CG7839	-1.53037	5.97615	6.16e-10	9.77e-09	chr3L	11067868	11071836	CG7839	+
Cpr49Ag	-1.92925	4.93874	6.19e-10	9.81e-09	chr2R	8295340	8296038	Cpr49Ag	+
Rrp45	-1.66503	4.50864	6.2e-10	9.82e-09	chrX	16683485	16685266	Rrp45	-
CG17343	-1.69951	4.53165	6.56e-10	1.04e-08	chr2L	19064976	19069673	CG17343	+
alphaTub84D	-1.51539	7.25334	6.81e-10	1.08e-08	chr3R	3356477	3358454	alphaTub84D	+
CG7338	-1.44786	6.10042	7.02e-10	1.11e-08	chr3L	21328314	21331332	CG7338	+
Hsc70-5	-1.42343	6.9192	7.29e-10	1.15e-08	chr2R	10140102	10143697	Hsc70-5	-
CG16700	-2.69338	2.39148	7.4e-10	1.16e-08	chrX	16985886	16992520	CG16700	+
Cp110	-1.80629	3.96011	7.4e-10	1.16e-08	chrX	21884236	21889294	Cp110	+
bib	-1.88865	5.34257	7.54e-10	1.18e-08	chr2L	9984633	9995538	bib	+
Rrp40	-1.70158	4.65604	7.68e-10	1.2e-08	chr2L	1728731	1729575	Rrp40	+
wcd	-1.58961	4.73608	7.83e-10	1.22e-08	chr2R	12233342	12235003	wcd	-
Nat1	-1.5986	6.42261	7.9e-10	1.23e-08	chrX	19374185	19378676	Nat1	+
E(spl)m6-BFM	-2.09737	3.84552	8.65e-10	1.35e-08	chr3R	21858632	21859769	E(spl)m6-BFM	+
CG7889	-1.57746	4.7365	8.98e-10	1.39e-08	chrX	19137665	19139255	CG7889	+
CG15220	-1.6006	5.58261	9.1e-10	1.41e-08	chrX	11509261	11509873	CG15220	-
Act5C	-1.3253	12.2286	9.11e-10	1.41e-08	chrX	5794893	5799261	Act5C	+
CycE	-1.63409	4.8797	9.35e-10	1.44e-08	chr2L	15727761	15748155	CycE	-
l(2)35Df	-1.56091	5.04503	1e-09	1.54e-08	chr2L	15752252	15755904	l(2)35Df	+
CG7033	-1.41515	8.018	1.04e-09	1.59e-08	chrX	8983545	8986859	CG7033	+
Antp	-1.64093	7.55044	1.05e-09	1.61e-08	chr3R	2721974	2824950	Antp	-
mtSSB	-1.56263	5.62276	1.12e-09	1.71e-08	chr3R	12029911	12030973	mtSSB	-
Fdh	-1.40506	6.91562	1.14e-09	1.73e-08	chr3R	6696627	6698103	Fdh	-
CG10131	-3.4526	2.17433	1.23e-09	1.86e-08	chr2R	10517417	10518526	CG10131	+
polo	-1.3419	7.65448	1.24e-09	1.88e-08	chr3L	20302753	20306566	polo	+
Nup43	-1.50283	5.12712	1.25e-09	1.9e-08	chr3R	14192377	14193635	Nup43	+
Mlh1	-2.14968	3.21624	1.3e-09	1.96e-08	chr2R	4057778	4059906	Mlh1	+
tos	-2.35046	3.00938	1.3e-09	1.97e-08	chr2L	18679630	18682155	tos	-
CG3097	-1.79681	3.77374	1.3e-09	1.97e-08	chrX	5659887	5664812	CG3097	-
CG9799	-1.52014	5.07221	1.39e-09	2.09e-08	chr3R	9211369	9214431	CG9799	-
Spn55B	-1.7273	3.90888	1.44e-09	2.17e-08	chr2R	14013809	14015715	Spn55B	+
CG9987	-1.45675	5.46278	1.45e-09	2.18e-08	chr2L	19430642	19432444	CG9987	+
CG1622	-1.62228	5.54509	1.49e-09	2.24e-08	chrX	13191129	13193943	CG1622	+
CG10565	-1.38887	6.75482	1.54e-09	2.3e-08	chr3L	21126349	21129453	CG10565	-
CG5397	-1.75387	4.22038	1.65e-09	2.47e-08	chr2L	1240035	1243018	CG5397	+
Rbf2	-2.36557	3.31787	1.67e-09	2.49e-08	chr3R	11791172	11793860	Rbf2	+
l(2)37Cc	-1.40044	6.92879	1.68e-09	2.5e-08	chr2L	19122039	19123869	l(2)37Cc	-
Eno	-1.45554	7.95086	1.82e-09	2.71e-08	chr2L	1724767	1729636	Eno	-
CG2990	-3.81833	2.20334	1.93e-09	2.85e-08	chrX	9904535	9908312	CG2990	+
CG6236	-1.48611	4.88718	2.03e-09	3.01e-08	chr3R	11151046	11153991	CG6236	-
CG2604	-1.44768	5.6044	2.25e-09	3.32e-08	chr3R	1047353	1049087	CG2604	-
CG10211	-1.82415	3.63803	2.29e-09	3.37e-08	chr2L	18517492	18531782	CG10211	+
CG3679	-1.41889	5.42816	2.3e-09	3.38e-08	chrX	16197902	16201410	CG3679	+
dgt4	-2.09908	3.69724	2.3e-09	3.38e-08	chrX	4007733	4008962	dgt4	+
CG12125	-1.70952	4.04402	2.33e-09	3.42e-08	chrX	8327953	8330833	CG12125	-
CG5199	-1.7986	4.20354	2.35e-09	3.44e-08	chr3L	20443631	20445964	CG5199	-
mms4	-3.50664	2.22705	2.37e-09	3.47e-08	chr2R	6698582	6699720	mms4	+
CG18273	-1.51432	5.26811	2.39e-09	3.5e-08	chrX	376809	381587	CG18273	-
Nmd3	-1.58289	5.34565	2.92e-09	4.26e-08	chrX	2076850	2078688	Nmd3	-
CG11771	-1.48799	4.83977	3.01e-09	4.38e-08	chr3R	20757731	20760641	CG11771	+
CG30001	-1.59332	4.34848	3.04e-09	4.42e-08	chr2R	5708672	5710539	CG30001	-
Art3	-1.4961	5.65543	3.37e-09	4.89e-08	chr3R	11053326	11055130	Art3	-
tld	-1.5073	4.66355	3.42e-09	4.95e-08	chr3R	20575454	20579232	tld	+
so	-2.39233	2.88118	3.56e-09	5.13e-08	chr2R	3306854	3322377	so	+
cdc23	-1.82825	4.10135	3.76e-09	5.39e-08	chr2L	20459341	20461729	cdc23	+
mRpL12	-1.4271	5.85779	3.95e-09	5.66e-08	chr3L	8949890	8950684	mRpL12	+
CG14630	-2.09926	3.16096	4.29e-09	6.13e-08	chrX	925537	927198	CG14630	+
CG13900	-1.52067	7.91728	4.31e-09	6.15e-08	chr3L	826719	833402	CG13900	-
pont	-1.39204	6.41333	4.74e-09	6.76e-08	chr3R	6087844	6089621	pont	+
Osi2	-2.90699	2.77346	4.75e-09	6.77e-08	chr3R	2035094	2039215	Osi2	+
smid	-1.35052	7.05873	4.77e-09	6.79e-08	chr3L	7374713	7378737	smid	+
bsf	-1.37571	5.95723	4.82e-09	6.85e-08	chr2L	18449516	18454587	bsf	-
CG2794	-2.03061	3.85216	4.89e-09	6.93e-08	chr2L	564162	566472	CG2794	+
Karybeta3	-1.41435	7.85919	4.9e-09	6.94e-08	chr3R	474897	480346	Karybeta3	+
Irbp	-2.12857	3.12942	5.01e-09	7.09e-08	chr3R	7235768	7238162	Irbp	+
l(1)G0255	-1.42878	6.77448	5.18e-09	7.31e-08	chrX	6572498	6575887	l(1)G0255	+
CG12499	-1.54184	5.72151	5.28e-09	7.43e-08	chr3R	18265873	18272309	CG12499	-
Jheh1	-2.49238	2.82128	5.4e-09	7.59e-08	chr2R	14740938	14742614	Jheh1	-
Msr-110	-1.38725	8.16057	5.58e-09	7.83e-08	chr3L	5560018	5570448	Msr-110	-
CG32428	-1.41256	5.20943	5.69e-09	7.97e-08	chr3L	20462773	20466823	CG32428	-
Nup154	-1.44717	6.43704	5.88e-09	8.23e-08	chr2L	11004822	11009878	Nup154	+
CG6540	-1.40373	5.13078	6.03e-09	8.42e-08	chrX	18542219	18543522	CG6540	+
Surf6	-1.6126	5.55479	6.41e-09	8.91e-08	chr3R	15729384	15730589	Surf6	-
Naam	-3.11226	2.52413	6.85e-09	9.49e-08	chr3R	15497171	15524464	Naam	+
Pgam5	-1.47564	5.33953	7.12e-09	9.86e-08	chrX	1766434	1767570	Pgam5	-
Rrp42	-1.69258	4.74211	7.17e-09	9.91e-08	chr2R	11902482	11903557	Rrp42	+
CG3335	-1.63338	5.07886	7.37e-09	1.02e-07	chr3L	9617336	9620421	CG3335	+
Dpit47	-1.70288	5.7155	7.38e-09	1.02e-07	chr2R	2548149	2549623	Dpit47	-
CG5728	-1.39409	5.58558	7.59e-09	1.05e-07	chr3R	20154176	20159038	CG5728	-
spel1	-1.40317	5.34881	7.72e-09	1.06e-07	chr2L	14362068	14366840	spel1	+
IntS11	-1.36586	5.50803	7.73e-09	1.06e-07	chr3R	25571058	25573235	IntS11	+
tinc	-1.60603	4.80471	8.03e-09	1.1e-07	chr3R	13637262	13698229	tinc	+
CG3817	-1.42902	5.22638	8.99e-09	1.23e-07	chr3R	10724434	10725339	CG3817	+
polybromo	-1.38429	5.58857	9.5e-09	1.3e-07	chr3R	20625688	20630981	polybromo	-
sens	-2.76217	2.17664	9.52e-09	1.3e-07	chr3L	13389327	13394225	sens	-
CG12964	-1.72952	4.21747	9.69e-09	1.32e-07	chr2R	11373456	11384712	CG12964	-
sta	-1.26856	11.2052	1.04e-08	1.41e-07	chrX	1375829	1377446	sta	-
CG8064	-1.49784	4.9095	1.09e-08	1.48e-07	chr3R	14109383	14112346	CG8064	+
CG17104	-1.94897	3.69082	1.12e-08	1.51e-07	chr2L	10677197	10679707	CG17104	+
Nnp-1	-1.32021	6.46939	1.16e-08	1.57e-07	chr2L	13363299	13366188	Nnp-1	-
Caf1	-1.3249	7.50592	1.2e-08	1.61e-07	chr3R	11051297	11053286	Caf1	+
Gdh	-1.76306	7.36144	1.2e-08	1.62e-07	chr3R	19761679	19768823	Gdh	-
Pglym78	-1.38024	5.65955	1.2e-08	1.62e-07	chr3R	24973969	24975623	Pglym78	+
CG3823	-1.53631	5.4832	1.22e-08	1.64e-07	chrX	6198022	6200778	CG3823	+
l(2)34Fd	-1.51369	4.49625	1.28e-08	1.72e-07	chr2L	14352593	14355080	l(2)34Fd	-
magu	-1.37021	6.3794	1.3e-08	1.74e-07	chr2R	5940047	5951218	magu	+
pic	-1.32482	6.86621	1.3e-08	1.74e-07	chr3R	8877966	8882447	pic	+
CG18347	-1.4856	4.42335	1.31e-08	1.75e-07	chr3R	7793429	7797408	CG18347	+
CG9246	-1.3102	6.6261	1.37e-08	1.83e-07	chr2L	21163610	21166090	CG9246	+
RpIII128	-1.48361	4.80192	1.56e-08	2.08e-07	chr2R	7926594	7930138	RpIII128	+
SmD3	-1.46528	8.01882	1.69e-08	2.24e-07	chr2R	8056230	8057508	SmD3	+
CG32732	-1.44528	4.51458	1.75e-08	2.32e-07	chrX	6852064	6862746	CG32732	-
nord	-2.38638	3.44304	1.76e-08	2.33e-07	chr2R	20130785	20142617	nord	+
CG3964	-1.61496	4.22162	1.76e-08	2.33e-07	chr2L	3862667	3867507	CG3964	+
CG2118	-1.32247	6.02416	1.78e-08	2.36e-07	chr3R	27615966	27619667	CG2118	-
Top2	-1.22708	8.36841	1.82e-08	2.4e-07	chr2L	19447364	19453490	Top2	-
Ssb-c31a	-1.47331	6.16013	1.84e-08	2.43e-07	chr2L	8211346	8211938	Ssb-c31a	+
l(1)G0156	-1.26958	6.92633	1.85e-08	2.43e-07	chrX	19412460	19415843	l(1)G0156	-
CG9203	-1.80704	3.39516	1.92e-08	2.52e-07	chrX	15366836	15369433	CG9203	-
Pgi	-1.37958	6.07225	1.94e-08	2.54e-07	chr2R	4798406	4801631	Pgi	-
NaCP60E	-1.68272	4.81671	2.03e-08	2.65e-07	chr2R	20779162	20809200	NaCP60E	+
CG11436	-1.72188	3.80215	2.05e-08	2.67e-07	chrX	4443915	4445911	CG11436	-
CG7993	-1.35664	5.71938	2.1e-08	2.73e-07	chr3R	14049443	14050664	CG7993	+
ran	-1.25864	9.80919	2.1e-08	2.74e-07	chrX	11038908	11042622	ran	-
His3.3A	-1.37049	7.61251	2.12e-08	2.75e-07	chr2L	5055057	5056149	His3.3A	+
CG9914	-2.0262	3.6953	2.13e-08	2.76e-07	chrX	16200944	16202426	CG9914	-
HmgD	-1.22793	10.7089	2.2e-08	2.86e-07	chr2R	17600835	17604230	HmgD	+
CG8010	-1.69611	3.69149	2.26e-08	2.92e-07	chrX	19160688	19162929	CG8010	-
LBR	-1.38864	5.93469	2.31e-08	2.98e-07	chr2R	17608001	17611564	LBR	+
beg	-2.24134	3.15924	2.36e-08	3.04e-07	chr3L	17028767	17029965	beg	+
nmdyn-D7	-1.52956	4.01159	2.38e-08	3.06e-07	chr3R	5505660	5507224	nmdyn-D7	+
CG9286	-1.34738	5.40543	2.44e-08	3.15e-07	chr3R	9606685	9607804	CG9286	+
CG7339	-1.36959	5.13259	2.5e-08	3.21e-07	chr3L	11641855	11643599	CG7339	+
cdc2c	-1.30357	5.70495	2.54e-08	3.27e-07	chr3R	16561344	16563260	cdc2c	+
CG14210	-1.44518	5.0798	2.66e-08	3.41e-07	chrX	19510228	19510858	CG14210	+
CG8128	-2.76546	2.36273	2.76e-08	3.53e-07	chrX	15591537	15594067	CG8128	+
CG31918	-1.61581	4.32182	2.88e-08	3.68e-07	chr2L	5055981	5058248	CG31918	-
mof	-1.66049	3.82855	3.02e-08	3.84e-07	chrX	5767867	5770884	mof	-
CG4390	-1.26855	6.86593	3.03e-08	3.85e-07	chr3R	15882139	15885487	CG4390	-
CG1703	-1.23563	7.50178	3.22e-08	4.08e-07	chrX	11506049	11509161	CG1703	+
CG2658	-1.53698	4.18046	3.26e-08	4.12e-07	chrX	2588754	2592248	CG2658	-
mrn	-1.41216	4.74468	3.28e-08	4.15e-07	chr3L	15571868	15573637	mrn	-
DnaJ-1	-1.55192	7.36509	3.35e-08	4.22e-07	chr3L	5743128	5745289	DnaJ-1	-
Grip71	-1.4685	5.10103	3.36e-08	4.23e-07	chr2L	18708848	18711297	Grip71	+
CG31075	-1.23133	7.09439	3.49e-08	4.39e-07	chr3R	22811345	22814239	CG31075	-
CG2321	-1.78533	3.31137	3.53e-08	4.43e-07	chr3R	25310504	25314987	CG2321	-
Grip	-1.68753	3.68845	3.59e-08	4.5e-07	chrX	5860313	5880729	Grip	+
U3-55K	-1.64893	4.44819	3.72e-08	4.65e-07	chr2R	10746349	10748250	U3-55K	-
CG6404	-1.59294	4.43599	3.83e-08	4.78e-07	chr3L	10877360	10879571	CG6404	-
CG15544	-1.52011	4.54515	3.89e-08	4.84e-07	chr3R	26653540	26667756	CG15544	+
SmB	-1.34959	6.66929	3.98e-08	4.95e-07	chr2L	10425482	10426627	SmB	-
Uhg5	-1.33518	6.34456	4.03e-08	5.01e-07	chr2R	10509110	10512011	Uhg5	+
bora	-2.27913	3.21256	4.3e-08	5.32e-07	chr3L	18615791	18617851	bora	+
Uhg1	-1.34258	5.53969	4.38e-08	5.42e-07	chr2R	13586601	13590849	Uhg1	+
Dis3	-1.37001	5.7105	4.59e-08	5.67e-07	chr3R	20159154	20162970	Dis3	+
gammaTub23C	-1.28596	5.81193	4.8e-08	5.92e-07	chr2L	2972891	2974862	gammaTub23C	+
CG5167	-1.92521	3.35663	5.04e-08	6.17e-07	chr3R	8232253	8233823	CG5167	+
CG16753	-1.37293	5.11792	5.68e-08	6.93e-07	chr3L	3055078	3055842	CG16753	+
CG6073	-1.56705	3.9143	5.93e-08	7.2e-07	chr3R	22012739	22014526	CG6073	-
CG2789	-1.31536	6.24559	5.99e-08	7.27e-07	chr2L	559611	560523	CG2789	+
CG30118	-1.27651	5.47128	6.12e-08	7.42e-07	chr2R	14318030	14327986	CG30118	-
CG14100	-1.58076	3.75143	6.36e-08	7.69e-07	chr3L	19582171	19583624	CG14100	-
eco	-1.37144	5.14856	6.42e-08	7.76e-07	chr3L	7328541	7332440	eco	-
CG43313	-1.44452	5.72551	6.65e-08	8e-07	chrX	12990127	13006475	CG43313	-
mab-21	-1.17838	7.8917	6.95e-08	8.33e-07	chrX	5902215	5907211	mab-21	-
Pfk	-1.62494	6.02169	6.99e-08	8.38e-07	chr2R	5997244	6004962	Pfk	+
thr	-1.51877	3.97478	7.17e-08	8.58e-07	chr2R	13748997	13753397	thr	-
CG9596	-1.30749	4.94879	7.35e-08	8.8e-07	chr2L	6560130	6561660	CG9596	-
Prp19	-1.2397	6.19849	7.51e-08	8.98e-07	chr2R	14334859	14338545	Prp19	-
mahj	-1.34463	5.51954	7.54e-08	9.01e-07	chr2R	17512542	17518927	mahj	+
Nup62	-1.34036	6.11818	7.87e-08	9.39e-07	chr2R	12231881	12233333	Nup62	+
CG7911	-1.21353	8.30327	8.02e-08	9.55e-07	chr3R	25829402	25830583	CG7911	-
Spargel	-1.35229	5.7119	8.12e-08	9.66e-07	chr3R	248204	255057	Spargel	-
Sox15	-1.3421	5.78353	8.31e-08	9.87e-07	chr2R	10088887	10099914	Sox15	-
wibg	-1.43807	4.4403	8.4e-08	9.97e-07	chr2R	19743477	19744457	wibg	-
CG7845	-1.28028	5.50261	8.66e-08	1.03e-06	chr2R	1961975	1963872	CG7845	-
asrij	-1.35147	4.85797	8.9e-08	1.05e-06	chr2R	18773920	18775101	asrij	+
cav	-1.47635	4.18054	9.08e-08	1.07e-06	chr3R	20046824	20049250	cav	+
CG8635	-1.32031	6.57969	9.66e-08	1.14e-06	chr2R	4517698	4519467	CG8635	-
drm	-1.60827	5.85485	1.01e-07	1.18e-06	chr2L	3539250	3548086	drm	+
l(2)03659	-2.6358	2.53228	1.07e-07	1.26e-06	chr2R	5277669	5282786	l(2)03659	+
CG1434	-1.91829	2.8033	1.09e-07	1.27e-06	chrX	14132021	14134187	CG1434	+
MCPH1	-1.25004	5.51254	1.11e-07	1.29e-06	chr2R	7783498	7791429	MCPH1	-
Tig	-3.12932	2.14905	1.23e-07	1.43e-06	chr2L	6415256	6423308	Tig	-
plx	-1.86605	3.09389	1.28e-07	1.48e-06	chr3R	1511576	1538559	plx	+
p47	-1.28587	6.14554	1.38e-07	1.59e-06	chr2R	3352522	3354264	p47	-
ftz-f1	-1.91881	4.68046	1.41e-07	1.62e-06	chr3L	18743706	18794409	ftz-f1	-
mRpL16	-1.32439	5.04932	1.41e-07	1.62e-06	chrX	1784288	1785515	mRpL16	+
Uhg8	-1.57895	3.97798	1.43e-07	1.65e-06	chr3L	20446392	20447831	Uhg8	+
mei-9	-1.43772	4.25759	1.53e-07	1.76e-06	chrX	4208262	4212834	mei-9	-
CG6985	-1.57822	3.68718	1.55e-07	1.78e-06	chr3R	18566871	18568803	CG6985	+
Chd3	-2.28561	2.6403	1.64e-07	1.87e-06	chr3L	19440272	19443338	Chd3	+
Doc1	-1.35509	4.46076	1.65e-07	1.88e-06	chr3L	9034474	9038142	Doc1	+
CG2218	-1.44688	5.41324	1.65e-07	1.89e-06	chr3R	26251381	26253998	CG2218	-
CG9205	-1.23927	5.23175	1.72e-07	1.96e-06	chr3L	1034696	1036298	CG9205	+
CG11107	-1.24696	6.71624	1.72e-07	1.96e-06	chr2R	3274691	3278528	CG11107	+
CG10527	-1.49109	4.95411	1.76e-07	2.01e-06	chr2R	16957872	16960290	CG10527	-
CG16892	-1.41769	4.64015	1.77e-07	2.01e-06	chrX	9167449	9169387	CG16892	+
CG11779	-1.39027	4.45896	1.82e-07	2.06e-06	chr3R	14979818	14985600	CG11779	-
tex	-1.44211	4.85393	1.96e-07	2.21e-06	chr3R	4133194	4134344	tex	-
CG12171	-1.57153	4.61272	2.06e-07	2.32e-06	chr3R	1459348	1460362	CG12171	+
CG6044	-1.76186	4.9977	2.14e-07	2.41e-06	chr2R	18291677	18295877	CG6044	+
mia	-1.88461	3.27193	2.15e-07	2.42e-06	chr3R	1373836	1376354	mia	-
CR43264	-1.31922	4.47135	2.19e-07	2.45e-06	chrX	5725930	5726248	CR43264	-
IntS4	-1.43942	4.4672	2.3e-07	2.57e-06	chrX	8449275	8452794	IntS4	-
CG4061	-1.33122	5.12144	2.33e-07	2.6e-06	chrX	1966445	1968923	CG4061	+
CG1234	-1.24234	5.83072	2.41e-07	2.69e-06	chr3R	3069953	3072717	CG1234	-
P5cr	-1.30374	4.61533	2.47e-07	2.75e-06	chr3R	14854658	14855881	P5cr	+
CG9312	-1.45144	3.80654	2.53e-07	2.82e-06	chr3R	9591477	9592825	CG9312	+
Pgm	-1.44083	4.32819	2.62e-07	2.91e-06	chr3L	16119117	16121631	Pgm	-
Art7	-1.79304	3.58178	2.63e-07	2.92e-06	chr2R	18964210	18966599	Art7	-
RpLP0	-1.12335	10.7275	2.7e-07	2.99e-06	chr3L	22068966	22070587	RpLP0	+
glob1	-2.27151	2.64625	2.79e-07	3.08e-06	chr3R	11722647	11730285	glob1	-
Cas	-1.14724	7.17854	2.8e-07	3.09e-06	chr2L	16821155	16825207	Cas	-
NELF-B	-1.37217	4.33837	2.8e-07	3.09e-06	chrX	7620026	7622355	NELF-B	-
mRpL38	-1.43351	4.68647	2.84e-07	3.13e-06	chrX	14120323	14121983	mRpL38	+
CG3835	-2.18757	2.62942	2.87e-07	3.16e-06	chrX	2035521	2038970	CG3835	+
mRpS35	-1.46002	4.43496	2.87e-07	3.16e-06	chr3L	2780898	2782105	mRpS35	+
DAAM	-1.63109	4.61963	2.88e-07	3.16e-06	chrX	1183745	1216427	DAAM	-
Nsun2	-1.3583	5.06872	2.9e-07	3.19e-06	chrX	4005188	4007767	Nsun2	-
RpI135	-1.42343	4.81887	2.93e-07	3.22e-06	chr2L	404304	407969	RpI135	+
rig	-1.21651	5.55355	2.95e-07	3.23e-06	chr2R	16521380	16528191	rig	-
dgt6	-1.61767	4.22267	2.96e-07	3.25e-06	chr3R	24954305	24956694	dgt6	-
CG31548	-1.48732	4.4293	3.08e-07	3.36e-06	chr3R	1461622	1462574	CG31548	-
His2Av	-1.14726	9.301	3.11e-07	3.39e-06	chr3R	22692650	22694942	His2Av	+
Ino80	-1.36509	5.33506	3.21e-07	3.48e-06	chr3R	15194716	15228870	Ino80	-
MAGE	-1.5539	3.73001	3.29e-07	3.57e-06	chr3R	2979959	2980902	MAGE	-
CG9328	-1.32024	5.06572	3.34e-07	3.62e-06	chr2L	20797716	20814030	CG9328	+
Rpt1	-1.13671	7.33735	3.38e-07	3.66e-06	chr2R	3539944	3541459	Rpt1	-
CG14869	-1.69502	5.41954	3.5e-07	3.79e-06	chr3R	11267967	11301915	CG14869	-
Sas-4	-1.29998	4.79579	3.5e-07	3.79e-06	chr3R	2977088	2979941	Sas-4	+
Hsc70Cb	-1.10545	8.69766	3.85e-07	4.15e-06	chr3L	14030118	14036786	Hsc70Cb	+
CG4825	-1.21683	5.31242	3.92e-07	4.22e-06	chr3L	20515539	20519274	CG4825	-
mRpL4	-1.30156	4.91462	3.95e-07	4.25e-06	chr2L	16328058	16329132	mRpL4	-
CG7006	-1.33834	5.36104	3.98e-07	4.28e-06	chr3R	20676348	20677107	CG7006	+
CG6712	-1.24019	5.91362	3.98e-07	4.28e-06	chr2L	12095175	12096510	CG6712	-
Tango4	-1.42316	4.63002	4e-07	4.3e-06	chrX	11915096	11916781	Tango4	+
msk	-1.10801	7.84222	4.02e-07	4.31e-06	chr3L	8109278	8114679	msk	+
CG2199	-1.34329	6.08865	4.06e-07	4.36e-06	chr3L	1339459	1342403	CG2199	-
Aats-thr	-1.11889	7.23288	4.11e-07	4.4e-06	chr2L	12103733	12106894	Aats-thr	+
pyr	-1.89084	3.38069	4.24e-07	4.53e-06	chr2R	7599766	7613850	pyr	+
vig	-1.1559	7.83834	4.24e-07	4.53e-06	chr2L	15062930	15070316	vig	-
CG6066	-1.37257	5.84054	4.27e-07	4.56e-06	chr3R	22940952	22942398	CG6066	-
CG9577	-1.21076	5.59122	4.46e-07	4.75e-06	chrX	20060705	20062113	CG9577	+
CG13742	-1.55144	3.91717	4.57e-07	4.87e-06	chr2R	4972097	4975298	CG13742	-
CG4936	-1.22586	5.28302	4.62e-07	4.91e-06	chr3R	15857541	15860052	CG4936	+
l(1)dd4	-1.22217	4.92591	4.64e-07	4.93e-06	chrX	13630602	13638716	l(1)dd4	-
woc	-1.37867	7.4229	4.69e-07	4.98e-06	chr3R	23082316	23089777	woc	-
CG12179	-1.46764	4.1679	4.95e-07	5.25e-06	chrX	4525084	4530037	CG12179	-
CG3808	-1.51466	3.9084	5.14e-07	5.44e-06	chr3L	18990974	18993708	CG3808	-
CG4806	-1.22376	5.72763	5.44e-07	5.74e-06	chr2R	20553680	20555853	CG4806	-
Pms2	-1.31037	4.81167	5.44e-07	5.75e-06	chr2R	11255576	11259021	Pms2	-
ste14	-1.48521	3.80119	5.6e-07	5.9e-06	chr3L	13011365	13012787	ste14	+
Ent2	-1.17224	6.73409	5.75e-07	6.05e-06	chr2L	6562317	6564396	Ent2	+
Rpd3	-1.09641	8.02415	5.76e-07	6.06e-06	chr3L	4626733	4629467	Rpd3	+
Ect3	-1.50919	3.68699	5.95e-07	6.26e-06	chr3R	7824999	7829238	Ect3	+
wmd	-1.30582	5.97053	6.22e-07	6.53e-06	chr2R	19432341	19435603	wmd	-
CG16734	-1.27997	4.60868	6.42e-07	6.72e-06	chr3R	5080773	5082453	CG16734	+
CG1888	-1.34284	4.28388	6.46e-07	6.76e-06	chr2R	5429623	5435640	CG1888	-
RnpS1	-1.17763	6.18111	6.55e-07	6.85e-06	chr3R	5377755	5379469	RnpS1	+
Nup214	-1.23624	6.29361	6.6e-07	6.9e-06	chr2R	18806458	18812255	Nup214	-
Ski6	-1.2421	4.61416	7.03e-07	7.33e-06	chr2L	13221396	13222429	Ski6	-
CG15100	-1.2819	5.9126	7.14e-07	7.43e-06	chr2R	14734362	14738184	CG15100	-
CG16908	-1.52238	3.77268	7.18e-07	7.46e-06	chr3R	5576809	5580408	CG16908	-
ltd	-2.22522	2.69403	7.31e-07	7.59e-06	chr2R	5065368	5073866	ltd	-
CG6769	-1.28015	4.66996	7.37e-07	7.64e-06	chrX	17755034	17756808	CG6769	+
CG1575	-1.49579	4.40579	7.44e-07	7.71e-06	chrX	8011095	8013166	CG1575	+
ATPsyn-gamma	-1.07367	7.81998	7.63e-07	7.87e-06	chr3R	25573425	25574885	ATPsyn-gamma	-
EfTuM	-1.24825	6.13629	7.7e-07	7.94e-06	chr2R	9395062	9396837	EfTuM	+
Acf1	-1.24144	6.10435	7.81e-07	8.03e-06	chr3R	27619810	27625533	Acf1	+
Eip55E	-1.15874	5.9009	8.05e-07	8.25e-06	chr2R	14515398	14516784	Eip55E	+
Mat89Ba	-1.24113	4.96083	8.16e-07	8.35e-06	chr3R	12094050	12098137	Mat89Ba	-
CG6045	-2.37526	2.65918	8.25e-07	8.43e-06	chr3R	11368469	11373458	CG6045	-
Psf3	-1.38848	3.98161	8.69e-07	8.86e-06	chrX	10277385	10279182	Psf3	-
CG42550	-1.28284	5.22661	8.79e-07	8.96e-06	chr3R	3826269	3827031	CG42550	-
Hira	-1.30562	4.67775	9e-07	9.15e-06	chrX	7616166	7619942	Hira	+
CG5116	-1.35899	4.16445	9.06e-07	9.2e-06	chr3R	21309026	21311577	CG5116	+
awd	-1.13187	10.6189	9.64e-07	9.76e-06	chr3R	27570893	27571706	awd	-
CG10445	-2.27472	2.3346	9.73e-07	9.85e-06	chr3R	3742320	3746021	CG10445	-
mus210	-1.13677	6.96594	9.75e-07	9.86e-06	chr2R	11198990	11205347	mus210	+
CG2662	-1.75576	3.52495	9.91e-07	1e-05	chrX	2592736	2594951	CG2662	+
ligatin	-1.2249	4.73714	9.96e-07	1e-05	chr3R	24975617	24977516	ligatin	-
CG6695	-1.28078	5.65319	1.01e-06	1.02e-05	chr3R	20480883	20485101	CG6695	+
coro	-1.11107	6.65021	1.08e-06	1.09e-05	chr2R	2749505	2760223	coro	-
CG15756	-3.75455	2.19724	1.09e-06	1.09e-05	chrX	13428505	13429836	CG15756	+
Mes2	-1.70219	2.96634	1.12e-06	1.12e-05	chr3L	22938758	22945348	Mes2	+
nero	-1.58392	4.69005	1.13e-06	1.13e-05	chr3R	27572166	27573251	nero	-
CG12237	-1.23301	5.07447	1.14e-06	1.14e-05	chrX	19535223	19536902	CG12237	-
apt	-1.52861	3.63795	1.19e-06	1.19e-05	chr2R	19452376	19487049	apt	+
dally	-1.136	9.09897	1.22e-06	1.22e-05	chr3L	8820604	8884292	dally	+
SdhA	-1.1828	6.43782	1.22e-06	1.22e-05	chr2R	15279367	15283477	SdhA	-
CG5789	-1.23588	4.55715	1.25e-06	1.24e-05	chr3R	20361925	20369636	CG5789	-
CG1218	-1.24498	4.97888	1.28e-06	1.27e-05	chr3R	1617600	1619105	CG1218	+
mRpS29	-1.18645	4.82057	1.28e-06	1.27e-05	chr2R	18306441	18307882	mRpS29	-
l(2)08717	-1.17254	5.28375	1.29e-06	1.28e-05	chr2R	14684768	14691232	l(2)08717	-
AIF	-1.12473	5.79161	1.29e-06	1.28e-05	chr2L	2151753	2155389	AIF	+
Reck	-1.40969	4.25189	1.31e-06	1.3e-05	chr3L	14994337	15007162	Reck	-
betaTub56D	-1.07059	11.44	1.35e-06	1.33e-05	chr2R	15334823	15339122	betaTub56D	-
Rnp4F	-1.19078	6.71356	1.35e-06	1.33e-05	chrX	5212960	5216759	Rnp4F	-
Uba2	-1.06099	8.19769	1.39e-06	1.36e-05	chr3L	8118426	8120918	Uba2	-
CG2685	-1.2283	4.5611	1.41e-06	1.38e-05	chrX	2605788	2607990	CG2685	-
CG3303	-1.11537	6.03745	1.41e-06	1.38e-05	chr3R	11734155	11736089	CG3303	+
mxc	-1.20439	4.86321	1.42e-06	1.39e-05	chrX	9130833	9137237	mxc	-
Ssl1	-1.17496	4.84332	1.43e-06	1.4e-05	chr3L	22872188	22874063	Ssl1	+
yps	-1.1285	9.06493	1.43e-06	1.4e-05	chr3L	12114373	12118250	yps	-
CG7544	-1.51312	3.50511	1.45e-06	1.42e-05	chr2R	11035364	11037214	CG7544	+
CG16838	-1.21914	4.45709	1.52e-06	1.48e-05	chr3L	16125127	16129791	CG16838	+
Xpd	-1.23482	4.87273	1.53e-06	1.49e-05	chr2R	17058459	17062009	Xpd	+
CG4554	-1.36568	4.8048	1.58e-06	1.53e-05	chr2R	18370845	18379538	CG4554	+
CG12975	-1.39725	4.25514	1.6e-06	1.55e-05	chr3L	21209094	21209939	CG12975	-
Alr	-1.31937	3.90872	1.65e-06	1.6e-05	chrX	19642416	19644204	Alr	+
CG10341	-1.17405	5.35082	1.75e-06	1.68e-05	chr2L	18698718	18700645	CG10341	+
zip	-1.06646	9.98336	1.81e-06	1.74e-05	chr2R	20878092	20899488	zip	-
CG32373	-1.11558	5.58073	1.86e-06	1.78e-05	chr3L	7643647	7752223	CG32373	+
CG7341	-2.5603	2.05322	1.92e-06	1.84e-05	chr3L	18106058	18114103	CG7341	+
CG12262	-1.2029	6.83807	1.97e-06	1.89e-05	chr3L	7712449	7714572	CG12262	+
CG4159	-1.37188	4.58593	1.99e-06	1.91e-05	chr3R	16416745	16418393	CG4159	-
CG12079	-1.13585	5.89976	2.01e-06	1.92e-05	chr3L	3158484	3159578	CG12079	-
Nmdmc	-1.15413	5.11797	2.1e-06	2.01e-05	chr3R	4868229	4876277	Nmdmc	-
mal	-1.46078	4.11748	2.15e-06	2.05e-05	chrX	20300707	20304237	mal	+
CG5706	-1.18276	5.88592	2.18e-06	2.09e-05	chr3R	20076181	20078401	CG5706	-
CG8247	-1.37896	4.13535	2.25e-06	2.15e-05	chr2R	4807774	4810256	CG8247	-
Fip1	-1.24881	6.56778	2.4e-06	2.28e-05	chr3R	310729	313399	Fip1	+
Elp1	-1.13547	5.17124	2.43e-06	2.31e-05	chr3R	7476692	7481413	Elp1	+
hdc	-1.35171	9.89573	2.45e-06	2.32e-05	chr3R	26103653	26198104	hdc	+
l(3)72Dn	-1.30134	4.36235	2.56e-06	2.42e-05	chr3L	16219225	16221837	l(3)72Dn	-
mRpS30	-1.10312	6.00668	2.64e-06	2.49e-05	chrX	15680085	15682072	mRpS30	+
Gs2	-1.68924	3.63373	2.66e-06	2.51e-05	chrX	11316887	11324228	Gs2	+
CG8531	-1.10854	5.95518	2.66e-06	2.51e-05	chr2R	10143965	10146292	CG8531	+
Aats-ile	-1.06865	6.83651	2.7e-06	2.55e-05	chr3L	22281764	22285910	Aats-ile	+
Bap60	-1.14979	7.05936	2.74e-06	2.58e-05	chrX	13051477	13053611	Bap60	-
Cpr66D	-1.4618	4.01473	2.75e-06	2.59e-05	chr3L	8633538	8636684	Cpr66D	+
CG5412	-1.20867	4.51449	2.78e-06	2.62e-05	chr3R	16402774	16403853	CG5412	+
CG9436	-1.16095	4.81323	2.79e-06	2.62e-05	chr2R	2645105	2646408	CG9436	-
CG11123	-1.20749	4.67503	2.81e-06	2.64e-05	chr2R	3328210	3330390	CG11123	+
Psf2	-1.37648	3.74397	2.84e-06	2.67e-05	chr2L	4386181	4387356	Psf2	-
CG14786	-1.33299	4.37171	2.9e-06	2.72e-05	chrX	1351207	1354650	CG14786	-
CG18012	-1.27585	4.58271	2.96e-06	2.77e-05	chr3R	13635122	13636848	CG18012	-
Sug	-1.27118	4.33435	2.98e-06	2.79e-05	chr3L	11677083	11683255	Sug	+
RpL8	-1.00118	10.7651	3.08e-06	2.87e-05	chr3L	2587455	2588883	RpL8	+
Ef1gamma	-1.15981	10.326	3.1e-06	2.88e-05	chr3R	25045887	25047831	Ef1gamma	+
ns1	-1.08459	6.3125	3.1e-06	2.88e-05	chr3R	12896244	12898509	ns1	-
CG6425	-1.48146	3.32091	3.12e-06	2.9e-05	chr3R	22540883	22543107	CG6425	-
scra	-1.1802	6.76632	3.12e-06	2.9e-05	chr2R	3477623	3482747	scra	+
CG11267	-1.09756	7.17946	3.13e-06	2.91e-05	chr3L	13009149	13010003	CG11267	+
CG8501	-1.79894	3.99182	3.15e-06	2.92e-05	chr2R	8270549	8272025	CG8501	+
Spc105R	-1.16711	5.36342	3.15e-06	2.92e-05	chr3L	20793509	20799953	Spc105R	+
sqd	-1.11768	11.1245	3.2e-06	2.97e-05	chr3R	9460583	9472026	sqd	-
Pol32	-1.23002	4.21796	3.25e-06	3.01e-05	chr2L	15254818	15256304	Pol32	-
Orc4	-1.26898	3.981	3.25e-06	3.01e-05	chr2R	20683012	20684927	Orc4	-
scu	-1.10311	6.59322	3.34e-06	3.09e-05	chrX	17985280	17986888	scu	+
Prp8	-1.1418	7.39946	3.36e-06	3.11e-05	chr2R	8041762	8050503	Prp8	-
Prat	-1.09452	5.57026	3.48e-06	3.21e-05	chr3R	3735319	3737501	Prat	-
Hop	-1.01518	8.0576	3.48e-06	3.21e-05	chr2L	295121	297449	Hop	+
CG5966	-2.16158	2.55951	3.52e-06	3.24e-05	chrX	5882844	5886677	CG5966	+
Ir	-1.0726	5.8003	3.67e-06	3.37e-05	chr3R	18994038	19011364	Ir	+
CG11255	-1.16376	5.12077	3.72e-06	3.41e-05	chr3L	13013081	13015788	CG11255	-
KH1	-1.29578	4.05195	3.82e-06	3.49e-05	chr2L	811583	813380	KH1	+
Cyt-c-p	-1.1925	6.52476	3.86e-06	3.53e-05	chr2L	16719931	16722644	Cyt-c-p	+
CG9300	-1.11712	5.01626	3.9e-06	3.56e-05	chr3L	19545519	19547867	CG9300	+
SmD1	-1.05047	6.96646	3.9e-06	3.56e-05	chr3L	12726463	12727711	SmD1	-
RhoGAP54D	-1.12791	4.87396	3.96e-06	3.61e-05	chr2R	13473929	13478387	RhoGAP54D	-
tam	-1.60429	3.05709	4.04e-06	3.67e-05	chr2L	13823979	13827772	tam	-
CG6479	-1.20564	5.12602	4.04e-06	3.67e-05	chr3L	17330271	17332362	CG6479	-
CG5599	-1.75022	2.74665	4.19e-06	3.79e-05	chrX	14980170	14982662	CG5599	+
kay	-1.18741	6.15881	4.28e-06	3.87e-05	chr3R	25592496	25619837	kay	+
Rcd6	-2.15282	2.67213	4.29e-06	3.89e-05	chr2R	16515690	16521007	Rcd6	-
CG1620	-1.23101	6.30662	4.35e-06	3.93e-05	chr2R	3381310	3383971	CG1620	-
CstF-64	-1.1819	5.0032	4.39e-06	3.97e-05	chr3R	14485113	14486850	CstF-64	+
mld	-1.08079	5.69407	4.49e-06	4.04e-05	chr3R	20411374	20449621	mld	+
Cap-G	-1.05501	6.3542	4.49e-06	4.04e-05	chr2R	9020623	9030325	Cap-G	+
CG14561	-1.2903	4.25983	4.87e-06	4.37e-05	chr3L	22059006	22060316	CG14561	+
D1	-1.10701	10.3392	4.89e-06	4.39e-05	chr3R	5063804	5066376	D1	-
CG13773	-1.30577	4.60768	4.92e-06	4.42e-05	chr2L	6906665	6907844	CG13773	-
Bap170	-1.17078	5.73522	5.09e-06	4.55e-05	chr2R	2524016	2529863	Bap170	+
Aats-ser	-1.22407	4.09169	5.17e-06	4.62e-05	chr3R	11166388	11168940	Aats-ser	+
Su(P)	-1.1374	4.7439	5.23e-06	4.67e-05	chr3L	16603761	16605299	Su(P)	-
CG34227	-2.39011	2.50153	5.25e-06	4.68e-05	chr2R	7135630	7136117	CG34227	+
CG32533	-1.43402	4.19683	5.28e-06	4.71e-05	chrX	19368184	19373345	CG32533	-
jigr1	-1.10588	7.31916	5.6e-06	4.98e-05	chr3R	21463564	21476119	jigr1	+
CG3756	-1.22538	4.77301	5.67e-06	5.04e-05	chr2L	4969003	4970216	CG3756	+
CG15019	-1.11395	6.61772	5.68e-06	5.04e-05	chr3L	4405126	4406059	CG15019	-
Zpr1	-1.11236	5.29006	5.89e-06	5.22e-05	chrX	9054156	9056123	Zpr1	-
zormin	-1.37415	3.94276	6.33e-06	5.59e-05	chr3L	2117465	2151700	zormin	-
Rpn2	-1.22136	8.20541	6.43e-06	5.68e-05	chr3R	24979245	24982977	Rpn2	+
CG14231	-1.38474	3.49436	6.44e-06	5.68e-05	chrX	19593852	19595787	CG14231	-
CG43394	-1.68826	2.84934	6.46e-06	5.69e-05	chr2L	8145757	8158786	CG43394	+
Nxt1	-1.05974	5.66028	6.46e-06	5.69e-05	chr2R	19698843	19699496	Nxt1	-
CG1640	-1.16424	5.84276	6.53e-06	5.76e-05	chrX	13264638	13274193	CG1640	+
U2af38	-1.13724	6.08908	6.56e-06	5.77e-05	chr2L	292958	294681	U2af38	-
CG13901	-1.16005	4.79715	6.58e-06	5.79e-05	chr3L	836666	837821	CG13901	-
Mes-4	-1.41823	5.02924	6.6e-06	5.8e-05	chr3R	23758703	23763575	Mes-4	-
CG3520	-1.29607	3.775	6.61e-06	5.8e-05	chr2R	19284288	19289832	CG3520	-
r	-1.27632	5.95422	6.64e-06	5.83e-05	chrX	16549411	16563110	r	+
Srp54	-1.01295	6.93945	6.66e-06	5.84e-05	chr2L	9912910	9915044	Srp54	+
Atu	-1.14937	5.97193	6.72e-06	5.89e-05	chr3R	1439079	1441661	Atu	+
CG9004	-1.25827	5.36676	6.92e-06	6.05e-05	chr3L	2373727	2376488	CG9004	+
Tsp	-1.17901	6.16952	6.94e-06	6.07e-05	chr2L	6686790	6709086	Tsp	-
CG42675	-1.84196	2.44337	7.03e-06	6.14e-05	chr3R	1639400	1644542	CG42675	+
Imp	-1.11648	9.80705	7.16e-06	6.24e-05	chrX	10681901	10716815	Imp	-
dom	-1.24345	7.85111	7.17e-06	6.24e-05	chr2R	17210948	17229352	dom	+
ana3	-1.40886	3.80995	7.24e-06	6.3e-05	chr2R	8232590	8238583	ana3	+
CG14215	-1.08545	5.47692	7.28e-06	6.33e-05	chrX	19546339	19553444	CG14215	+
e(y)1	-1.07001	5.14166	7.31e-06	6.35e-05	chrX	17736207	17737381	e(y)1	+
Ipk2	-1.28469	4.2076	7.35e-06	6.39e-05	chr2L	573032	574264	Ipk2	-
CG5590	-1.04688	6.36165	7.37e-06	6.4e-05	chr3R	23503243	23504735	CG5590	+
CG7841	-1.88467	2.83257	7.52e-06	6.51e-05	chr3L	15498287	15501352	CG7841	-
snoRNA:Psi18S-531	-1.53017	3.11335	7.63e-06	6.6e-05	chrX	657115	657267	snoRNA:Psi18S-531	-
CG7154	-1.06991	6.27572	7.73e-06	6.69e-05	chr2L	7782856	7786063	CG7154	+
CG3918	-1.2514	5.50673	7.76e-06	6.71e-05	chrX	6418496	6420375	CG3918	+
CG7946	-1.1148	6.06984	7.86e-06	6.79e-05	chr3R	25878235	25880419	CG7946	+
CG13090	-1.19017	4.33913	8.16e-06	7.04e-05	chr2L	8517410	8519176	CG13090	+
CG5235	-1.23648	4.55562	8.27e-06	7.12e-05	chr3L	16080726	16083492	CG5235	-
CG1360	-2.03944	2.64003	8.42e-06	7.24e-05	chr2R	3475277	3477614	CG1360	-
CG12708	-1.75808	3.2294	8.5e-06	7.3e-05	chrX	15569533	15571770	CG12708	+
blow	-1.10802	6.41267	8.54e-06	7.33e-05	chr2R	3467992	3474584	blow	-
CG3608	-1.66151	3.6031	8.6e-06	7.37e-05	chr2R	20499227	20501430	CG3608	+
Tgt	-1.44044	3.14609	8.61e-06	7.37e-05	chr2L	1184064	1185698	Tgt	+
CG7488	-1.1942	4.05584	8.84e-06	7.55e-05	chr3R	8821341	8822647	CG7488	+
jim	-1.17596	9.11586	8.96e-06	7.64e-05	chr3L	22782332	22828294	jim	-
Grip128	-1.2309	4.23626	8.97e-06	7.65e-05	chrX	15362313	15366117	Grip128	-
CG7275	-1.10341	5.28651	9.2e-06	7.83e-05	chr3L	15492058	15493661	CG7275	+
CG4813	-1.31884	3.89002	9.28e-06	7.89e-05	chr3R	18550605	18552104	CG4813	-
RpII33	-1.11499	5.52452	9.31e-06	7.91e-05	chr2L	13833338	13834306	RpII33	+
CG5010	-1.05293	6.02593	9.5e-06	8.06e-05	chrX	17043070	17044680	CG5010	+
CG9154	-1.18899	4.83134	9.56e-06	8.09e-05	chr2L	6069789	6070646	CG9154	-
CG2034	-1.17612	5.0782	9.61e-06	8.12e-05	chr3L	2257455	2258922	CG2034	+
gkt	-1.38391	3.81235	9.66e-06	8.15e-05	chr2L	3159949	3162399	gkt	+
eIF5B	-1.1777	8.40483	1.02e-05	8.6e-05	chr3L	3428657	3460977	eIF5B	-
CG32791	-1.60215	3.10149	1.07e-05	8.97e-05	chrX	3401277	3465682	CG32791	-
ETH	-1.75674	2.52062	1.09e-05	9.12e-05	chr2R	20682192	20682981	ETH	-
CG11125	-1.98007	2.59624	1.09e-05	9.13e-05	chr2R	3334977	3337500	CG11125	+
B-H1	-1.81806	2.33194	1.1e-05	9.18e-05	chrX	17291510	17297311	B-H1	+
CG1969	-1.28747	6.34231	1.1e-05	9.24e-05	chr3R	25563996	25567674	CG1969	+
toe	-1.13448	5.02224	1.12e-05	9.38e-05	chr3L	12415609	12425768	toe	-
CG6638	-1.16764	4.20176	1.13e-05	9.47e-05	chr3L	8567506	8569178	CG6638	-
CG9372	-1.49587	3.09094	1.14e-05	9.53e-05	chr3L	19599307	19601468	CG9372	+
Gbs-76A	-2.5916	2.56714	1.16e-05	9.65e-05	chr3L	19275027	19285624	Gbs-76A	-
CG5037	-1.07387	4.86112	1.21e-05	0.000100365	chr2L	10331470	10333129	CG5037	+
xmas-2	-1.26983	4.02578	1.21e-05	0.000100902	chrX	17048142	17053339	xmas-2	-
CG3511	-1.17709	4.45701	1.23e-05	0.000102179	chr2R	20459191	20462027	CG3511	+
Fcp1	-1.17196	4.97338	1.23e-05	0.000102179	chr2R	20455509	20459106	Fcp1	-
Tis11	-1.16518	8.8421	1.23e-05	0.000102179	chrX	12553394	12576587	Tis11	+
CG9305	-1.06305	5.28145	1.27e-05	0.000104735	chr2L	13371426	13373853	CG9305	-
scramb1	-1.09854	4.86931	1.3e-05	0.000107067	chr3L	10213582	10218340	scramb1	-
CG6490	-1.10095	6.30932	1.34e-05	0.000110148	chr3R	22295799	22360939	CG6490	-
CG3542	-1.04363	6.00842	1.35e-05	0.000111036	chr2L	3023225	3026439	CG3542	+
Mat1	-1.02245	5.22278	1.4e-05	0.000114979	chr2R	6626121	6627339	Mat1	-
Upf3	-1.0933	5.16375	1.41e-05	0.000116122	chr2R	19780588	19782510	Upf3	-
fru	-1.36074	7.38066	1.42e-05	0.000116482	chr3R	14239994	14371308	fru	-
TfIIFalpha	-1.09208	7.71715	1.45e-05	0.000119259	chr3R	2206188	2208326	TfIIFalpha	+
Ice1	-1.25984	3.85236	1.46e-05	0.000119591	chr2R	19254411	19258984	Ice1	+
rost	-1.21495	5.2494	1.51e-05	0.000123287	chr2L	8985935	8989539	rost	-
SdhB	-1.01725	5.92904	1.53e-05	0.000124837	chr2R	2695130	2696677	SdhB	+
CG14805	-1.0489	5.11073	1.53e-05	0.00012521	chrX	1771349	1773110	CG14805	+
dalao	-1.13294	6.62756	1.55e-05	0.00012608	chrX	9043341	9046009	dalao	+
asl	-1.01386	5.40968	1.55e-05	0.000126437	chr3R	1428957	1432265	asl	-
CG15365	-1.22681	5.0138	1.58e-05	0.000128594	chrX	8948730	8962016	CG15365	-
mirr	-1.35856	6.90436	1.59e-05	0.000129457	chr3L	12686738	12703243	mirr	+
CG7530	-1.17559	3.98812	1.61e-05	0.000131125	chr3R	10550481	10557231	CG7530	-
CG5541	-1.58306	2.97465	1.72e-05	0.000139178	chrX	14938140	14945533	CG5541	+
mRpL3	-1.07827	5.18705	1.75e-05	0.000140963	chrX	15655292	15656696	mRpL3	+
CG5290	-1.2351	4.0333	1.75e-05	0.000141259	chr3L	17902582	17905665	CG5290	-
GstT1	-1.00301	5.60264	1.77e-05	0.00014232	chr2R	5493494	5494689	GstT1	+
ifc	-1.04606	5.59954	1.78e-05	0.000143458	chr2L	5986347	5988854	ifc	+
CG17549	-1.02306	5.41117	1.79e-05	0.000143889	chr2L	19387049	19390075	CG17549	-
pie	-1.59497	2.98361	1.83e-05	0.000147036	chr2L	10420624	10422780	pie	-
mus101	-1.42704	3.32405	1.84e-05	0.000147534	chrX	13616278	13621146	mus101	+
Lam	-1.01368	8.72037	1.84e-05	0.000147878	chr2L	5542543	5546642	Lam	+
pnut	-1.15111	7.62599	1.85e-05	0.000148102	chr2R	4124773	4127835	pnut	+
svp	-1.06814	4.52301	1.92e-05	0.000153065	chr3R	8084458	8128507	svp	+
CG2004	-1.02585	5.78615	1.93e-05	0.000153952	chrX	8606503	8608696	CG2004	-
CG43897	-2.36462	3.11096	1.93e-05	0.000154122	chr3L	9806946	9827445	CG43897	+
CG6195	-1.03093	5.52852	1.95e-05	0.000154874	chr3R	15472651	15474224	CG6195	-
kon	-1.14056	4.87549	1.99e-05	0.000158067	chr2L	18487746	18503978	kon	-
CG1665	-1.10746	5.24002	2.02e-05	0.000160605	chr2R	5727282	5728667	CG1665	+
Tfb4	-1.20156	4.04099	2.03e-05	0.000160899	chr2L	1149444	1150677	Tfb4	-
mRpL48	-1.07883	4.52999	2.03e-05	0.000161256	chr2L	1710461	1711465	mRpL48	+
Elp2	-1.06497	5.6387	2.14e-05	0.000168859	chr2R	6533229	6536139	Elp2	+
ferrochelatase	-1.158	5.37574	2.16e-05	0.000170575	chr3R	27636181	27638018	ferrochelatase	-
CG8368	-1.01502	5.45912	2.23e-05	0.000175906	chr3L	6596783	6601839	CG8368	+
mus308	-1.28905	3.74689	2.24e-05	0.000176589	chr3R	8531244	8538021	mus308	-
CG9213	-1.19426	3.98544	2.27e-05	0.000178741	chrX	15466108	15468618	CG9213	-
CG8038	-1.17495	4.48905	2.3e-05	0.000181022	chr3L	7970904	7971750	CG8038	-
galectin	-1.0149	5.44456	2.43e-05	0.000190668	chr2L	71756	76211	galectin	+
meso18E	-1.86913	2.11251	2.48e-05	0.000193433	chrX	19600430	19607074	meso18E	-
CG3709	-1.19712	3.86397	2.61e-05	0.000203198	chr2L	153538	155305	CG3709	-
nopo	-1.51545	3.04059	2.67e-05	0.000207985	chr2R	14068000	14070024	nopo	+
CG13390	-1.33926	3.33965	2.75e-05	0.000212691	chr2L	8375501	8376797	CG13390	-
CG11964	-1.0115	5.6258	2.75e-05	0.000212956	chr3R	4768675	4770742	CG11964	-
CG33506	-1.10653	4.66857	2.8e-05	0.000216246	chr2R	10744951	10746138	CG33506	-
Tbp	-1.07294	4.71837	2.85e-05	0.000219824	chr2R	17573704	17575145	Tbp	-
CG33509	-1.31256	3.88647	2.85e-05	0.000219879	chr2L	21084604	21086506	CG33509	-
CG12877	-1.09244	5.20418	2.85e-05	0.000219966	chr3R	23532823	23536579	CG12877	+
CG11679	-1.2799	3.80283	2.86e-05	0.000220545	chrX	15631525	15632987	CG11679	-
CG7239	-1.02567	4.70138	2.89e-05	0.000222076	chr2L	5802219	5804030	CG7239	+
shtd	-1.1471	4.73524	3.02e-05	0.000231849	chrX	15349571	15356368	shtd	-
Ranbp11	-1.25537	4.47314	3.06e-05	0.000234396	chr2R	11570220	11574922	Ranbp11	+
CG6455	-1.00446	6.09883	3.15e-05	0.000240069	chr3R	17845226	17849057	CG6455	-
CG3527	-1.13164	4.45883	3.25e-05	0.000247239	chrX	4445999	4447039	CG3527	+
Zasp52	-1.2283	6.28105	3.4e-05	0.000257801	chr2R	11650069	11704509	Zasp52	-
CG1910	-1.05808	7.08342	3.4e-05	0.000258368	chr3R	27571765	27576736	CG1910	+
CG30105	-1.22185	3.82808	3.42e-05	0.000258947	chr2R	13479308	13480014	CG30105	-
CG13003	-1.46748	2.91824	3.63e-05	0.000273932	chrX	16738839	16768722	CG13003	-
Pep	-1.08676	9.17225	3.65e-05	0.000275552	chr3L	17631217	17638136	Pep	-
Sobp	-1.69594	2.75112	3.79e-05	0.000284497	chr2R	7714667	7727035	Sobp	-
CG9581	-1.22889	3.79323	3.91e-05	0.000292981	chrX	20062074	20064013	CG9581	-
oaf	-1.0398	4.72757	4.02e-05	0.000300458	chr2L	2492954	2498846	oaf	+
armi	-1.01083	5.5879	4.08e-05	0.000304248	chr3L	3461314	3466303	armi	+
CG10657	-1.57486	3.52058	4.12e-05	0.000307694	chr3L	12484929	12490316	CG10657	-
PSR	-1.00693	5.00494	4.15e-05	0.000309285	chr3R	18186503	18188255	PSR	-
CG11811	-1.06031	5.83797	4.25e-05	0.000316659	chr3L	10684123	10685698	CG11811	+
Ssadh	-1.05747	4.52566	4.25e-05	0.000316659	chr3R	21450526	21452646	Ssadh	-
spag	-1.08257	4.61362	4.29e-05	0.000319098	chr2R	20046887	20049021	spag	+
mre11	-1.06234	5.63947	4.32e-05	0.000321115	chr2L	11282089	11284335	mre11	+
Rbp2	-1.01489	10.3862	4.38e-05	0.000325605	chrX	16342709	16349005	Rbp2	+
mRpL44	-1.01724	5.08189	4.39e-05	0.000325668	chr3R	1295184	1296382	mRpL44	-
CG2006	-1.23885	3.29843	4.48e-05	0.000331562	chr3R	25315189	25317105	CG2006	+
Trxr-1	-1.14402	7.8496	4.57e-05	0.00033768	chrX	8136516	8142072	Trxr-1	+
CG18616	-1.15166	3.93726	4.58e-05	0.000337811	chr3R	8456363	8458747	CG18616	+
CG13800	-1.42727	3.10742	4.63e-05	0.000341508	chr3L	2379061	2408752	CG13800	+
Phf7	-1.57115	3.24691	4.78e-05	0.000351565	chrX	20054387	20059863	Phf7	-
CG7637	-1.14779	6.39099	4.79e-05	0.000352298	chr2R	6698060	6698441	CG7637	-
CG9630	-1.20262	4.3444	5.05e-05	0.000369678	chr3R	4093657	4095604	CG9630	-
Taz	-1.04035	4.28903	5.09e-05	0.000372124	chr2R	8640530	8643915	Taz	-
l(2)37Cb	-1.037	4.4814	5.11e-05	0.00037297	chr2L	19123997	19126976	l(2)37Cb	-
CG7430	-1.02942	6.66926	5.26e-05	0.000383539	chr3L	17840015	17842472	CG7430	+
dmGlut	-1.27722	3.35191	5.39e-05	0.000392722	chr2L	12027439	12034123	dmGlut	+
InR	-1.06628	7.75067	5.5e-05	0.000400071	chr3R	17395969	17445043	InR	-
mei-41	-1.28002	3.37885	5.6e-05	0.000406457	chrX	16285793	16293601	mei-41	+
CG11370	-1.68651	3.6542	5.65e-05	0.000410089	chr3L	22705254	22706760	CG11370	+
CG15027	-1.07545	4.92238	5.74e-05	0.000416106	chrX	14979193	14979860	CG15027	-
side	-1.5419	3.0312	5.76e-05	0.000417663	chr3R	23201322	23263204	side	-
CG6812	-1.05979	4.78202	5.97e-05	0.000431758	chr3L	19056264	19059251	CG6812	+
CG5380	-1.1364	3.80105	6.34e-05	0.00045609	chr3R	18191801	18193095	CG5380	-
CG10914	-1.2295	3.55771	6.49e-05	0.000465492	chr2R	14045761	14047815	CG10914	+
CG8005	-1.47174	3.76641	6.53e-05	0.000467593	chr3L	8191306	8192591	CG8005	+
squ	-1.28984	3.68945	6.56e-05	0.000469468	chr2L	16680053	16681653	squ	+
Cdk7	-1.00033	4.62086	6.77e-05	0.000483275	chrX	5201497	5202970	Cdk7	-
CG9391	-1.04183	4.40058	6.88e-05	0.000490794	chr3L	21259779	21261435	CG9391	-
CG11337	-1.04502	4.21995	7.14e-05	0.000508753	chr3R	27227281	27231174	CG11337	-
CG1463	-1.04812	4.40527	7.24e-05	0.000516123	chrX	12504009	12505632	CG1463	-
CG12736	-1.09569	4.12427	7.78e-05	0.000551597	chr2R	3396031	3397862	CG12736	-
mei-218	-1.66824	2.22342	7.92e-05	0.000560734	chrX	17030017	17037029	mei-218	-
Moca-cyp	-1.15506	6.37202	8.23e-05	0.00058097	chr3R	24166055	24170891	Moca-cyp	+
CG5190	-1.02697	4.32533	8.31e-05	0.000585987	chr2R	14338772	14340241	CG5190	+
mRpL45	-1.02433	5.1014	8.67e-05	0.000610258	chr3R	18444184	18445548	mRpL45	+
CG32829	-1.58322	3.00716	8.89e-05	0.000624352	chr2L	6915580	6916445	CG32829	-
alphagamma-element:CR32865	-1.77404	4.45753	8.94e-05	0.000627541	chr3R	8301057	8303989	alphagamma-element:CR32865	-
CG12264	-1.04536	4.78424	9.07e-05	0.000635318	chr2L	11999653	12001244	CG12264	+
CG7971	-1.18316	6.96897	9.15e-05	0.000639965	chr3L	1654246	1665064	CG7971	-
CG5844	-1.00438	5.16076	9.69e-05	0.000674275	chr3R	8259823	8261365	CG5844	+
mus81	-1.76993	2.80182	9.83e-05	0.000682717	chrX	835107	837262	mus81	+
CG8675	-1.06489	5.01404	0.000100536	0.000697394	chrX	17142404	17143575	CG8675	-
CG11986	-1.03435	4.04481	0.000101771	0.000705639	chr3R	4841167	4842544	CG11986	+
CG15536	-1.06963	3.91177	0.000102509	0.00070946	chr3R	26250220	26250884	CG15536	-
CG11208	-1.04185	5.98964	0.000103541	0.000715633	chr2R	16130255	16132904	CG11208	-
ida	-1.26239	3.89078	0.000103785	0.000716989	chr3L	3905343	3907813	ida	+
RpL4	-1.04748	10.6428	0.000104994	0.000724685	chr3R	23748542	23750610	RpL4	+
MED25	-1.03435	4.91415	0.00010758	0.000740527	chr3R	15834668	15837434	MED25	+
D12	-1.27197	3.44433	0.000108846	0.000747552	chr2L	8434057	8437346	D12	-
CG11329	-1.92656	2.40077	0.000111884	0.000765654	chr2L	6676648	6677625	CG11329	-
Pdcd4	-1.00399	9.78904	0.000114361	0.000780499	chrX	13639609	13649439	Pdcd4	-
QC	-1.26646	3.05809	0.000115367	0.000786309	chr3L	5893934	5895556	QC	-
Gk	-1.20453	4.03477	0.000116316	0.000791704	chr3L	1738553	1745421	Gk	+
blw	-1.03658	9.25115	0.000119308	0.000810284	chr2R	18686560	18689685	blw	+
B-H2	-1.9301	2.20964	0.000124396	0.000842951	chrX	17208613	17218208	B-H2	+
RpI12	-1.46693	3.71529	0.000125646	0.000849529	chr3R	17602557	17603510	RpI12	-
Pbp95	-1.19453	3.50757	0.00012628	0.000852307	chr3R	3839512	3842332	Pbp95	+
CG17209	-1.05825	4.24617	0.000128002	0.000863165	chrX	15657033	15663548	CG17209	+
CG13850	-1.04297	4.67115	0.000132275	0.000890008	chr3R	18234287	18236637	CG13850	-
l(2)k09913	-1.014	7.06228	0.00013904	0.000931413	chr2R	18954724	18959404	l(2)k09913	+
CG4542	-1.18942	3.47891	0.000140123	0.000937025	chrX	6715051	6716873	CG4542	+
Reg-2	-1.61734	2.4537	0.000140558	0.000939519	chr3L	605164	606569	Reg-2	-
Cwc25	-1.00645	6.23682	0.000142144	0.000949706	chr2L	2745097	2746944	Cwc25	+
Gs1l	-1.05384	3.98653	0.000153049	0.00101323	chr2L	4455136	4456807	Gs1l	-
CR43857	-1.52881	4.72071	0.000156564	0.00103561	chr2L	7423819	7425932	CR43857	+
Blm	-1.07632	4.20684	0.000158002	0.00104466	chr3R	7562531	7567505	Blm	-
CG9940	-1.08063	5.48369	0.000160588	0.00105992	chrX	13578585	13612316	CG9940	-
CG8170	-1.75756	2.4327	0.000161336	0.00106348	chr2R	4906529	4918546	CG8170	-
okr	-1.22625	3.47656	0.000161269	0.00106348	chr2L	2989593	2992759	okr	-
CG6241	-1.16717	4.76241	0.000161577	0.0010646	chr3R	5965824	5969906	CG6241	-
Gasp	-1.36982	6.31066	0.000168006	0.00110268	chr3R	1914950	1926609	Gasp	-
CG13126	-1.4253	3.08469	0.000173031	0.00113224	chr2L	9952427	9954180	CG13126	-
CG6227	-1.26024	5.18197	0.000178778	0.00116484	chrX	15239151	15244054	CG6227	+
CG7185	-1.04952	7.16921	0.000179601	0.00116923	chr3L	8303592	8308602	CG7185	-
CG13599	-1.13642	3.67408	0.000186034	0.00120748	chr3R	19757360	19758450	CG13599	+
CG12082	-1.18657	6.05229	0.000187911	0.00121862	chr3L	3145404	3148358	CG12082	-
CG14618	-1.08172	3.89347	0.000203083	0.00130755	chrX	21875533	21876834	CG14618	+
CG32649	-1.08818	3.57856	0.000206244	0.00132623	chrX	12792800	12795147	CG32649	-
CG6745	-1.15699	4.05313	0.000209106	0.00133954	chr3L	8503102	8506107	CG6745	+
CG7137	-1.12945	4.91971	0.00020973	0.00134242	chr2R	15114834	15116118	CG7137	+
CG4611	-1.11354	3.80817	0.000210408	0.00134619	chr3L	5129475	5131779	CG4611	+
CG3085	-1.6382	2.03552	0.000212519	0.00135855	chr2R	18962351	18964380	CG3085	+
spn-A	-1.15591	4.16311	0.000216184	0.00137794	chr3R	25880417	25881759	spn-A	-
Gpo-1	-1.8962	2.06816	0.000228221	0.00143604	chr2R	11745255	11750251	Gpo-1	-
snoRNA:Or-CD2	-1.61974	3.07899	0.000233363	0.00146476	chr2R	4984534	4984674	snoRNA:Or-CD2	+
CG1674	-1.46884	2.45736	0.000237248	0.0014867	chr4	251355	266529	CG1674	+
CG13041	-2.08594	2.10873	0.000243876	0.00152495	chr3L	16312053	16312626	CG13041	-
CG6512	-1.08643	5.67708	0.000250094	0.00156014	chr3L	17231712	17235228	CG6512	-
Dbp73D	-1.00249	4.38514	0.000266928	0.00165458	chr3L	16721595	16723918	Dbp73D	-
IntS12	-1.30874	3.10948	0.00027671	0.00170401	chr3R	22689097	22690281	IntS12	+
CG34163	-1.0503	5.56367	0.000277314	0.00170631	chr2L	11988269	11988801	CG34163	+
CG12204	-1.03362	3.69435	0.000283789	0.00174112	chrX	19387324	19388434	CG12204	-
CG13516	-1.08625	3.6559	0.000293936	0.00179903	chr2R	18556960	18558127	CG13516	+
CG8490	-1.07688	4.29377	0.000306543	0.00186943	chr2R	8222821	8223710	CG8490	+
CG2617	-1.06796	3.82673	0.000308779	0.00188081	chr2L	20682367	20683629	CG2617	+
Kmn1	-1.17381	4.23623	0.000315741	0.00191862	chrX	11465415	11466475	Kmn1	-
CG32694	-1.41994	2.53608	0.000316704	0.00192293	chrX	9883727	9900915	CG32694	+
Plap	-1.041	6.31455	0.000341754	0.0020627	chr2L	1167171	1170079	Plap	-
CG6928	-1.12207	3.24482	0.000348731	0.002099	chr3L	11996254	12001151	CG6928	+
Su(var)3-9	-1.04485	3.69428	0.000366006	0.00219449	chr3R	11085585	11089180	Su(var)3-9	-
CG4749	-1.29443	2.94567	0.000369645	0.00221264	chr2L	1147821	1149449	CG4749	+
park	-1.12177	3.19021	0.000382176	0.0022838	chr3L	21187853	21189953	park	-
A2bp1	-1.00419	8.43401	0.000382282	0.0022838	chr3L	10474511	10587112	A2bp1	+
CG8097	-1.19113	3.5006	0.000413612	0.00245461	chrX	15477193	15479058	CG8097	+
CG11418	-1.10376	3.34057	0.000428135	0.00252899	chrX	1238904	1243390	CG11418	-
Slimp	-1.3517	2.89696	0.0004404	0.00259239	chr3R	19973157	19974645	Slimp	-
Mt2	-1.49568	2.73594	0.00044335	0.00260734	chr2L	12096524	12097687	Mt2	+
ppl	-1.01298	4.23917	0.000447486	0.00262497	chr3L	21273590	21274606	ppl	-
l(2)tid	-1.16321	4.34458	0.000450549	0.00264091	chr2R	19594384	19596549	l(2)tid	+
asun	-1.05747	3.7466	0.000476058	0.00277655	chr3R	12089992	12092613	asun	+
CG3238	-1.11519	4.13241	0.000476378	0.00277735	chr2L	3467415	3470007	CG3238	-
dbe	-1.07009	5.42702	0.00050005	0.00289983	chr2L	868672	869857	dbe	-
E(spl)mgamma-HLH	-1.18766	3.05033	0.000507192	0.00293581	chr3R	21825572	21826483	E(spl)mgamma-HLH	+
APC4	-1.06356	4.34803	0.000516125	0.00298058	chrX	8976963	8979900	APC4	+
yellow-b	-1.54331	2.50961	0.000520689	0.00300466	chr2L	16754335	16758283	yellow-b	+
Aats-met	-1.51977	2.68136	0.000523822	0.00302045	chr3R	10077104	10085713	Aats-met	-
Nnf1b	-1.38073	2.77163	0.000563059	0.00322231	chr2L	810576	811531	Nnf1b	+
CG12268	-1.47331	3.85227	0.000568046	0.00324355	chr3R	19769349	19774146	CG12268	-
JhI-1	-1.09534	3.7385	0.000569415	0.00324953	chr2R	6194534	6197299	JhI-1	-
CG16912	-1.10077	3.85133	0.000691221	0.00387715	chr2R	20669248	20671023	CG16912	-
CG9650	-1.12299	4.41385	0.000709983	0.00397069	chrX	7031776	7135965	CG9650	+
betaggt-II	-1.04759	3.25139	0.000715692	0.00400115	chr2L	2879111	2880708	betaggt-II	+
CG7985	-1.04525	4.08131	0.000740594	0.00412976	chr3R	14025578	14040723	CG7985	+
Mes4	-1.29222	4.02342	0.000790366	0.00435946	chr2R	18299311	18300087	Mes4	+
Alk	-1.51904	2.13825	0.000842814	0.00462032	chr2R	12512797	12527516	Alk	-
CR33963	-1.57521	2.34755	0.000870094	0.00474597	chrX	12553494	12554665	CR33963	+
Mesh1	-1.1758	3.20644	0.000941308	0.00508346	chr3R	25027477	25028247	Mesh1	-
chp	-1.58369	2.30754	0.00121901	0.00639729	chr3R	27029901	27036452	chp	-
CG33331	-1.34111	2.38412	0.00136256	0.00708719	chr3R	10712197	10713461	CG33331	+
CG11660	-1.01361	4.43647	0.0014081	0.00729913	chr3L	11639333	11641574	CG11660	-
GABA-B-R2	-1.05645	2.96321	0.00146998	0.00755053	chr3R	17596054	17601562	GABA-B-R2	-
beat-IIb	-1.50333	2.80577	0.0014786	0.00758716	chr3R	13057974	13073598	beat-IIb	-
CG7201	-1.24702	3.20766	0.00155006	0.00788479	chr3L	8283385	8288427	CG7201	-
CG43295	-1.42287	2.24987	0.00157805	0.00799781	chr3L	16098951	16099528	CG43295	+
Gld	-1.3053	3.22762	0.00165783	0.00834116	chr3R	3077784	3091423	Gld	-
CG9411	-2.13437	2.58189	0.00173392	0.00868384	chrX	14366438	14374112	CG9411	-
CG13014	-1.05527	3.06958	0.00189326	0.00940766	chrX	16481905	16482963	CG13014	+
CG3326	-1.29093	2.35226	0.00193327	0.0095877	chr2L	3316793	3319872	CG3326	-
ea	-1.19267	2.53221	0.00200187	0.0098731	chr3R	11154450	11156130	ea	+
CG2124	-1.25374	2.40387	0.00233578	0.0113584	chrX	10490109	10493200	CG2124	+
beat-IIIc	-1.13005	3.09202	0.00236402	0.0114774	chr2L	17189827	17260732	beat-IIIc	-
CG7280	-1.07502	4.73882	0.0026367	0.0127002	chrX	18740414	18742584	CG7280	-
CG40472	-1.6383	2.00155	0.00280517	0.0134016	chr3LHet	410461	411040	CG40472	+
CG13392	-1.15261	2.58715	0.00297415	0.014072	chr2L	8381820	8382807	CG13392	-
snRNA:U12:73B	-1.30139	2.86058	0.00312098	0.0146983	chr3L	16646868	16647106	snRNA:U12:73B	+
l(2)not	-1.06843	3.09451	0.00316157	0.0148665	chr2R	19592961	19597311	l(2)not	-
CG4553	-1.09092	2.91311	0.00318647	0.0149697	chr3R	21301357	21302637	CG4553	-
CG6428	-1.36456	2.24563	0.00349169	0.0162434	chrX	3859460	3862597	CG6428	-
CG5391	-2.01811	2.02896	0.00349496	0.0162536	chr3R	18158809	18159872	CG5391	-
CG12413	-1.02759	2.79211	0.00380731	0.0175297	chr3R	24367995	24370539	CG12413	-
agt	-1.54261	2.3906	0.00389742	0.0178905	chr3R	2485129	2485822	agt	-
CR43812	-1.21119	2.97217	0.00400348	0.0182947	chr2R	16152360	16152650	CR43812	-
CG12713	-1.31994	2.32623	0.00409146	0.0186521	chr3L	15825563	15827047	CG12713	+
Aats-pro	-1.04457	3.57757	0.00487107	0.0218018	chr3L	2650160	2651850	Aats-pro	-
CG7718	-1.04915	3.15214	0.00507848	0.0225776	chr3R	14569784	14571763	CG7718	-
CG9547	-1.1165	2.82922	0.00531465	0.0234565	chr2L	6492971	6494527	CG9547	-
CG13117	-1.0113	3.18513	0.00555289	0.0243528	chr2L	9736644	9737795	CG13117	+
snoRNA:Psi28S-291	-1.22889	2.08638	0.00586263	0.0255641	chr3R	7049292	7049512	snoRNA:Psi28S-291	+
CG5705	-1.06745	2.63203	0.00637726	0.0274805	chr2L	13219978	13221398	CG5705	+
Coq2	-1.01097	2.3203	0.0066565	0.0285359	chr3R	4140505	4142217	Coq2	-
CG17141	-1.05354	3.18798	0.00704738	0.0299922	chr3R	18572167	18573278	CG17141	-
Clect27	-1.24093	2.7476	0.00729547	0.0308928	chr2L	4796599	4801923	Clect27	-
CG3448	-1.10444	2.40689	0.00749393	0.0315839	chr3L	9443644	9444672	CG3448	-
CG8066	-1.2153	2.09386	0.00891907	0.036893	chr3R	10393332	10394569	CG8066	-
CG11353	-1.2153	2.09386	0.00892333	0.036893	chr3L	4533169	4539270	CG11353	+
CG17726	-1.01331	2.31962	0.00966703	0.0395505	chr3R	7052483	7053949	CG17726	+
l(2)37Cd	-1.06063	3.0185	0.0107272	0.0427527	chr2L	19127259	19129326	l(2)37Cd	+
Lsm11	-1.08373	3.04408	0.011746	0.0463394	chr2R	5725938	5727005	Lsm11	-
AcCoAS	-1.17071	2.35871	0.0127506	0.0497487	chr3L	21263821	21273343	AcCoAS	-

## Sheet: genes_increasing_3LW_24hAPF_FDR
symbol	logFC	logCPM	PValue	FDR	chrom	left	right	symbol	strand
Cpr72Ea	8.44319	10.1202	2.13e-135	3.25e-131	chr3L	16355702	16356850	Cpr72Ea	+
CG13081	7.57394	7.99378	1.14e-109	8.72e-106	chr2L	19540692	19541343	CG13081	+
CG15213	8.08765	8.11841	6.05e-106	3.07e-102	chr3L	5125895	5126320	CG15213	-
CG18735	8.50489	10.7664	1e-105	3.82e-102	chr2R	17685576	17686671	CG18735	-
Spn42Dd	8.80779	6.64831	1.22e-91	3.09e-88	chr2R	2770784	2772378	Spn42Dd	+
CG34247	8.09201	11.3078	4.58e-91	9.97e-88	chr3L	16254284	16254705	CG34247	-
Obp56a	5.65892	10.5588	2.76e-90	5.26e-87	chr2R	15585227	15586015	Obp56a	+
Mur89F	7.63782	7.69096	4.34e-90	7.35e-87	chr3R	12978716	13027852	Mur89F	-
CG13023	7.63883	13.6828	4.9e-88	7.46e-85	chr3L	16917437	16920534	CG13023	-
CG13064	5.91225	7.71126	1.43e-84	1.98e-81	chr3L	16273503	16273960	CG13064	+
CG4822	6.80241	6.58391	9.32e-83	1.18e-79	chr2L	116969	121754	CG4822	-
CG13053	6.65113	10.1433	2.51e-82	2.95e-79	chr3L	16252136	16252822	CG13053	-
tyn	4.69191	9.9845	5.45e-79	5.2e-76	chrX	72457	96052	tyn	+
CG12256	6.95971	6.37542	2.88e-78	2.58e-75	chr3R	8051003	8052061	CG12256	-
Spn43Aa	4.71233	12.2159	3.95e-77	3.35e-74	chr2R	3035196	3036794	Spn43Aa	+
CG6426	6.08478	6.64286	3.37e-75	2.71e-72	chr2R	12756896	12759358	CG6426	+
CG1850	7.17105	8.0669	2.04e-74	1.55e-71	chr2R	3146371	3148774	CG1850	-
CG10026	5.56188	7.1229	1.58e-72	1.15e-69	chr2L	19454255	19457723	CG10026	+
ImpL1	5.40149	6.80628	8.98e-72	5.95e-69	chr3L	13375864	13377099	ImpL1	+
CG4576	6.64214	6.07553	2.25e-69	1.4e-66	chr3R	11651468	11656043	CG4576	+
Slc45-1	7.8763	5.34396	2.29e-69	1.4e-66	chr3L	9196164	9201953	Slc45-1	-
CG13154	6.98448	5.59257	6.72e-69	3.94e-66	chr2R	8314387	8315366	CG13154	-
bnb	6.58635	14.2493	1.83e-68	1.03e-65	chrX	18688552	18691712	bnb	-
Cpr76Bc	5.92906	6.63034	1.28e-67	6.98e-65	chr3L	19514044	19520372	Cpr76Bc	+
CG13065	7.33177	5.16337	5.67e-66	2.98e-63	chr3L	16270534	16271280	CG13065	+
CG16798	7.31078	7.21809	4.37e-65	2.22e-62	chr2L	20376980	20382356	CG16798	-
Cpr49Ae	8.82183	4.90994	3.18e-64	1.56e-61	chr2R	8289719	8292619	Cpr49Ae	+
dsx-c73A	4.91253	7.47116	4.69e-62	2.17e-59	chr3L	16415894	16445058	dsx-c73A	-
CG41520	4.6115	7.01794	7.28e-61	3.26e-58	chrU	1242084	1369506	CG41520	+
Osi22	4.91398	6.86863	2.47e-60	1.07e-57	chr3R	9116350	9117568	Osi22	+
CG11951	10.8775	4.72923	2.33e-59	9.59e-57	chr3R	25061040	25064426	CG11951	-
CG13857	8.60772	4.69297	4.71e-59	1.89e-56	chr3R	18217910	18219826	CG13857	-
Spn100A	4.68191	10.6782	1.02e-58	4e-56	chr3R	26516363	26518490	Spn100A	+
Tsf1	7.02929	9.01927	1.56e-58	5.92e-56	chrX	18281964	18284377	Tsf1	+
CG44006	5.86895	5.12313	2.16e-58	8.03e-56	chr3L	18061827	18063250	CG44006	-
CG13847	5.9884	5.13728	8.02e-58	2.91e-55	chr3R	18250935	18261872	CG13847	-
CG32055	5.3578	5.37956	2.95e-56	1.05e-53	chr3L	10211603	10213264	CG32055	-
CG4678	5.52677	5.72669	4.31e-56	1.49e-53	chrX	16590164	16605178	CG4678	+
sha	6.89968	4.75862	3.82e-55	1.29e-52	chr2R	7211818	7223967	sha	+
nrv3	6.00538	4.82087	7.13e-55	2.36e-52	chr2L	21379999	21393319	nrv3	+
Eip93F	7.71942	11.6097	4.84e-54	1.54e-51	chr3R	17774835	17840261	Eip93F	+
fne	4.66189	6.167	3.65e-53	1.14e-50	chrX	12811509	12844450	fne	+
glec	3.565	9.40565	4.13e-51	1.23e-48	chr3R	17676415	17681988	glec	-
CG15888	4.67244	5.41484	5.1e-51	1.49e-48	chr3R	9110667	9112251	CG15888	-
nimC4	6.24583	4.89754	5.18e-51	1.49e-48	chr2L	14047581	14048863	nimC4	+
CG7966	4.3636	5.85108	1.09e-50	3.07e-48	chr3R	8875119	8877175	CG7966	-
PebIII	5.33843	4.7956	5.12e-50	1.42e-47	chr2R	19914055	19915040	PebIII	+
CG13082	4.24483	8.14583	2.17e-48	5.79e-46	chr2L	19538428	19539910	CG13082	+
Sep4	5.79713	4.61098	2.73e-48	7.18e-46	chrX	16578243	16589206	Sep4	-
Cyp9b2	5.51187	4.7821	4.48e-48	1.16e-45	chr2R	3017781	3019644	Cyp9b2	-
CG44004	4.65334	5.08159	5.75e-47	1.44e-44	chr3L	18065461	18066963	CG44004	-
yellow-c	4.10348	5.89578	6.08e-47	1.49e-44	chr2L	15035470	15037842	yellow-c	+
CG34362	6.95199	4.83344	1.6e-46	3.88e-44	chr3R	23852336	23916462	CG34362	+
CG17124	4.05888	6.26092	2.62e-46	6.24e-44	chr2L	10744074	10756316	CG17124	-
CG6357	3.50595	7.64735	3.21e-46	7.42e-44	chr2R	9727580	9729248	CG6357	+
CG11852	7.21542	4.15857	3.18e-46	7.42e-44	chr3R	21063346	21064617	CG11852	+
cpo	4.18801	7.86709	3.46e-46	7.87e-44	chr3R	13745553	13844614	cpo	+
Cpr49Ah	4.06841	7.20189	7.83e-46	1.73e-43	chr2R	8301466	8302675	Cpr49Ah	+
CG8788	3.87303	6.4567	9.03e-46	1.97e-43	chr2R	5025978	5029486	CG8788	+
psh	6.11551	4.29401	1.07e-45	2.29e-43	chrX	18378514	18380954	psh	-
CG14441	4.02957	7.83298	2.09e-45	4.43e-43	chrX	6593540	6613412	CG14441	+
pncr004:X	3.89499	6.5219	2.25e-45	4.71e-43	chrX	19065110	19068929	pncr004:X	-
wun2	3.78369	6.10329	7.58e-44	1.54e-41	chr2R	5301848	5305351	wun2	+
CG43366	4.12471	7.84396	8.92e-44	1.79e-41	chr2R	1781399	1818868	CG43366	+
CG13056	7.24116	4.7459	1.67e-43	3.26e-41	chr3L	16326412	16326882	CG13056	+
CG14915	3.97003	5.61612	2.3e-43	4.39e-41	chr2L	11071026	11071532	CG14915	+
CG13796	6.54612	4.02657	2.37e-43	4.45e-41	chr2L	7727149	7732668	CG13796	-
Obp99c	7.10031	4.04174	9.24e-43	1.7e-40	chr3R	25511457	25515033	Obp99c	-
Glut4EF	3.58461	7.29391	1.14e-42	2.04e-40	chr3R	5700402	5821086	Glut4EF	+
Appl	4.38206	4.91223	5.57e-42	9.87e-40	chrX	424502	473077	Appl	+
Cpr97Ea	5.39643	4.94351	1.41e-41	2.42e-39	chr3R	22908851	22913500	Cpr97Ea	-
CG15556	6.07159	3.93753	2.41e-41	3.99e-39	chr3R	26953686	26956388	CG15556	-
CG7367	3.92545	5.05227	2.56e-41	4.2e-39	chr2L	8026913	8039788	CG7367	-
CG3397	6.89981	3.85126	4.22e-41	6.85e-39	chr3R	7808819	7810263	CG3397	-
Cad89D	5.682	5.06846	7.62e-41	1.22e-38	chr3R	12310287	12321144	Cad89D	-
Sfp78E	5.86206	4.04733	3.01e-40	4.73e-38	chr3L	21676197	21677142	Sfp78E	-
CadN	3.47828	8.44554	7.6e-40	1.17e-37	chr2L	17647052	17778340	CadN	-
CG3940	6.31739	4.15384	2.08e-39	3.11e-37	chr3R	5938267	5945142	CG3940	+
pros	4.81328	4.34306	5.14e-39	7.61e-37	chr3R	7154201	7233349	pros	+
Obp99a	4.53681	6.87782	3.21e-38	4.66e-36	chr3R	25497378	25498056	Obp99a	+
Traf4	3.39785	6.31612	6.59e-38	9.48e-36	chr2L	4361924	4380716	Traf4	+
CG13067	6.23666	4.68102	7.98e-38	1.14e-35	chr3L	16264381	16265018	CG13067	+
CG31689	4.80638	4.21434	6.03e-37	8.36e-35	chr2L	2725673	2739830	CG31689	+
CG2781	3.89545	4.78935	6.35e-37	8.72e-35	chr3R	3807538	3821574	CG2781	-
Ank2	6.21048	4.12221	1.99e-36	2.64e-34	chr3L	7648488	7711495	Ank2	-
CG6055	4.07863	6.04535	3.45e-36	4.5e-34	chr2L	7466542	7472493	CG6055	+
spir	3.98025	5.96726	1.12e-35	1.42e-33	chr2L	20311218	20348386	spir	+
CG15905	2.92248	9.50509	1.21e-35	1.53e-33	chr2R	15533987	15535150	CG15905	-
CR43461	4.28238	6.33017	2.2e-35	2.73e-33	chrX	6626749	6629950	CR43461	+
CG14880	8.24833	4.39819	2.34e-35	2.87e-33	chr3R	12186050	12194028	CG14880	-
LM408	3.27637	8.18684	4.05e-35	4.89e-33	chr2L	10457657	10462472	LM408	+
mub	2.79747	9.93374	4.39e-35	5.27e-33	chr3L	21837887	21925802	mub	+
ect	4.53626	5.74375	1.19e-34	1.38e-32	chr3L	10183375	10194937	ect	-
CG3726	3.82615	5.90045	1.86e-34	2.11e-32	chrX	5811209	5835703	CG3726	+
CG4017	6.54422	3.48454	2.55e-34	2.88e-32	chr2L	9767057	9768727	CG4017	+
Tsp66E	2.91991	7.49149	7.51e-34	8.42e-32	chr3L	8905598	8925165	Tsp66E	+
os	3.57521	5.02077	7.78e-34	8.65e-32	chrX	18199386	18203175	os	-
CG5888	3.95649	4.89863	2.56e-33	2.79e-31	chr2L	16400168	16448465	CG5888	-
GstE5	3.99475	4.31832	2.64e-33	2.85e-31	chr2R	14292124	14292843	GstE5	+
Pde1c	4.47746	4.50791	3.86e-33	4.14e-31	chr2L	11814255	11928572	Pde1c	-
Rfabg	4.6378	4.18338	5.2e-33	5.5e-31	chr4	1085531	1097899	Rfabg	+
Lsp2	4.74961	4.64966	5.31e-33	5.58e-31	chr3L	12122492	12124796	Lsp2	+
CG17167	3.89343	4.27853	5.98e-33	6.24e-31	chrXHet	47120	59583	CG17167	+
CG13795	9.56154	3.43397	1.84e-32	1.89e-30	chr2L	7723309	7726298	CG13795	-
CG13894	3.3417	5.32622	2.43e-32	2.47e-30	chr3L	693082	699144	CG13894	-
CG44085	4.15567	5.46324	1.1e-31	1.11e-29	chr2L	13261007	13284043	CG44085	+
CG4666	4.90404	3.558	1.66e-31	1.65e-29	chrX	5970105	5971587	CG4666	-
nemy	3.35002	5.87589	2.76e-31	2.71e-29	chr2R	8547001	8557722	nemy	-
CRMP	3.81865	6.58147	2.79e-31	2.72e-29	chr3R	1396829	1404911	CRMP	+
CG4386	3.47728	4.47029	4.13e-31	4.01e-29	chr2R	17686834	17688405	CG4386	-
sv	4.7104	3.55961	6.11e-31	5.86e-29	chr4	1109423	1133943	sv	+
sls	2.92299	7.95694	1.02e-30	9.5e-29	chr3L	2039680	2115611	sls	-
Sesn	3.53563	4.73113	1.45e-30	1.35e-28	chr2R	19601424	19620706	Sesn	+
slow	2.85922	6.92081	1.77e-30	1.61e-28	chr3L	4384441	4403181	slow	+
CG17707	5.40499	3.63131	1.76e-30	1.61e-28	chrX	39387	44813	CG17707	-
chrb	2.92279	11.3175	2.19e-30	1.99e-28	chr3L	11480649	11492212	chrb	+
mGluRA	7.32367	3.46504	4.54e-30	4.05e-28	chr4	957444	970067	mGluRA	+
nompA	6.64006	4.84158	6.94e-30	6.08e-28	chr2R	7197952	7206180	nompA	-
CG11658	4.49003	3.90834	1.32e-29	1.14e-27	chr3L	11692595	11701653	CG11658	-
Fbp1	5.48812	4.67596	1.47e-29	1.26e-27	chr3L	14087688	14091153	Fbp1	-
Tsp5D	4.39793	3.56444	1.83e-29	1.56e-27	chrX	5963163	5968890	Tsp5D	-
Sulf1	2.65233	7.79608	3.17e-29	2.65e-27	chr3R	12136263	12165297	Sulf1	-
CG43341	3.054	5.56271	3.88e-29	3.23e-27	chr2R	3520345	3521385	CG43341	+
ptr	3.42205	5.0074	4.49e-29	3.7e-27	chrX	2238979	2260323	ptr	-
CG9572	4.61079	3.9081	7.64e-29	6.23e-27	chrX	20042156	20049547	CG9572	+
CG30154	4.19617	4.28367	1.62e-28	1.31e-26	chr2R	16420878	16421441	CG30154	+
Osi9	4.12595	6.74462	1.97e-28	1.56e-26	chr3R	2085932	2087827	Osi9	+
Pka-C3	2.78051	6.3777	2.83e-28	2.23e-26	chr3L	15918903	15947897	Pka-C3	-
CG6234	2.61396	8.43003	8.48e-28	6.53e-26	chr3R	8473779	8478632	CG6234	+
Con	3.22282	5.18959	1.12e-27	8.53e-26	chr3L	4936757	5079033	Con	-
GstE6	3.70294	3.82808	1.17e-27	8.88e-26	chr2R	14293517	14294266	GstE6	+
CG6675	9.18037	3.06127	1.25e-27	9.41e-26	chr2L	22108963	22110449	CG6675	+
CG4194	3.75078	3.77017	1.29e-27	9.7e-26	chrX	1962626	1963721	CG4194	+
cv-d	3.8156	3.87108	2.44e-27	1.81e-25	chr3R	11670187	11679301	cv-d	-
Obp99b	4.11378	4.55976	2.78e-27	2.05e-25	chr3R	25541975	25542618	Obp99b	-
CG14132	2.69743	5.96651	3.64e-27	2.68e-25	chr3L	11705328	11708385	CG14132	-
CG17843	2.76092	6.30541	8.78e-27	6.34e-25	chr3R	17739470	17741268	CG17843	+
CG9503	2.77121	5.90726	9.65e-27	6.94e-25	chrX	14813284	14817522	CG9503	-
kibra	3.03026	6.99102	1.61e-26	1.15e-24	chr3R	10524251	10549978	kibra	-
CG4250	4.21647	3.9742	2.22e-26	1.55e-24	chr2R	18551192	18551979	CG4250	+
qua	4.70456	3.8408	3.57e-26	2.48e-24	chr2L	17486805	17497203	qua	-
Cys	3.34375	4.78959	4.57e-26	3.17e-24	chr3R	10394824	10395366	Cys	-
CG6639	6.87706	3.01231	4.75e-26	3.27e-24	chr2L	17454262	17455923	CG6639	-
CG12643	2.56182	7.28008	8.24e-26	5.58e-24	chrX	10158265	10159296	CG12643	-
Atet	3.0801	4.90208	9.02e-26	6.08e-24	chr2L	4333912	4345776	Atet	+
Sp1	3.10994	4.59086	1.33e-25	8.87e-24	chrX	9623680	9650233	Sp1	+
CR43431	4.00595	3.78364	1.33e-25	8.87e-24	chr3L	12642963	12646190	CR43431	-
CG5835	2.70296	5.30114	3.01e-25	1.98e-23	chr3R	14974353	14979408	CG5835	-
CG13050	9.30202	3.1253	5.74e-25	3.74e-23	chr3L	16271557	16272371	CG13050	-
CG7173	2.65947	5.79579	7.97e-25	5.17e-23	chr3L	21548472	21551326	CG7173	-
lama	2.63695	6.7538	8.23e-25	5.32e-23	chr3L	5336718	5349023	lama	-
CG1273	2.60091	7.40349	1.34e-24	8.44e-23	chr3L	4263718	4277778	CG1273	+
Fbp2	4.72776	4.29251	2.04e-24	1.27e-22	chr2L	9426859	9427835	Fbp2	+
CG9747	2.54031	6.25591	2.2e-24	1.36e-22	chr3R	26011144	26016797	CG9747	-
CG10621	5.37664	2.87611	4.33e-24	2.64e-22	chr2L	18952205	18954425	CG10621	-
tnc	3.3345	9.32096	7.47e-24	4.47e-22	chr3R	20810105	20848589	tnc	+
CG3829	3.64814	3.74139	7.45e-24	4.47e-22	chr2R	20873477	20878012	CG3829	+
SPE	3.39814	4.05225	9.41e-24	5.6e-22	chr3R	19511976	19513869	SPE	+
GstT4	2.59439	5.97739	1.02e-23	6.05e-22	chrX	13298788	13303249	GstT4	+
dnd	4.87377	3.59793	2.82e-23	1.64e-21	chr3R	17711397	17713077	dnd	-
Rbp6	4.34625	3.49534	3.24e-23	1.86e-21	chr3L	17052006	17231312	Rbp6	-
CG34002	2.70156	5.47519	5.43e-23	3.08e-21	chr3L	17851573	17853582	CG34002	+
wb	2.6801	8.13273	8.54e-23	4.77e-21	chr2L	14263026	14328262	wb	+
CG4829	3.53519	4.21514	9.68e-23	5.38e-21	chrX	16705731	16720527	CG4829	+
CG31886	5.97495	2.9427	1.48e-22	8.2e-21	chr2L	8953480	8958977	CG31886	-
mwh	4.01431	4.25378	2.09e-22	1.15e-20	chr3L	1200785	1232700	mwh	+
egr	2.49331	5.14399	2.5e-22	1.37e-20	chr2R	5965869	5971715	egr	+
CG43102	4.28552	3.19361	2.66e-22	1.45e-20	chr3R	13594156	13620296	CG43102	-
Cpr62Bc	6.53432	2.68714	4.07e-22	2.19e-20	chr3L	1840280	1842084	Cpr62Bc	-
CG15269	8.90299	2.81354	6.08e-22	3.2e-20	chr2L	15109404	15113092	CG15269	+
CG9896	2.62508	4.5791	6.74e-22	3.52e-20	chr2R	18881185	18886406	CG9896	-
Osi3	4.65082	7.15944	8.95e-22	4.64e-20	chr3R	2041553	2043921	Osi3	+
CG31313	4.6577	2.8984	1.54e-21	7.88e-20	chr3R	10392153	10393151	CG31313	-
CR31451	2.96781	4.47515	1.72e-21	8.77e-20	chr3R	19809224	19810787	CR31451	+
Tep2	2.38977	6.58728	2.59e-21	1.31e-19	chr2L	7693726	7701601	Tep2	-
CG6026	3.99711	3.71978	3.1e-21	1.55e-19	chr3R	14859255	14870170	CG6026	+
Tsp42Ei	2.62924	4.68701	3.21e-21	1.6e-19	chr2R	2922629	2924454	Tsp42Ei	+
CG34166	4.42397	3.47973	3.25e-21	1.61e-19	chr2L	14743252	14743859	CG34166	+
CG12507	6.53476	2.66441	4.04e-21	1.99e-19	chrX	16159412	16160527	CG12507	-
CG12017	4.1236	6.48812	4.97e-21	2.44e-19	chr3L	3280238	3290896	CG12017	+
CG12560	3.41891	3.43754	6.09e-21	2.98e-19	chr2L	8008320	8009477	CG12560	-
CG9509	4.24696	2.97116	6.26e-21	3.04e-19	chrX	14800366	14803097	CG9509	-
spz	2.95344	4.07202	6.29e-21	3.04e-19	chr3R	22890711	22895792	spz	-
pncr002:3R	2.47998	7.6272	6.45e-21	3.11e-19	chr3R	2525273	2525886	pncr002:3R	-
CG2003	3.20583	3.87323	8e-21	3.83e-19	chr3R	27803842	27816631	CG2003	+
mey	2.69837	7.73008	8.98e-21	4.29e-19	chr3R	27324960	27332716	mey	+
SP1029	2.72407	9.00989	9.96e-21	4.74e-19	chr3R	25070682	25076173	SP1029	-
CG7565	2.60404	4.50596	1.18e-20	5.62e-19	chr3L	8080734	8084886	CG7565	-
Caps	2.30829	5.45105	1.44e-20	6.82e-19	chr4	1234562	1275485	Caps	+
CG13748	6.4455	2.58742	1.45e-20	6.83e-19	chr2R	4827919	4828641	CG13748	+
CG31145	4.26684	3.30924	1.83e-20	8.49e-19	chr3R	19431472	19495381	CG31145	-
CG42749	2.41408	5.33242	1.94e-20	8.97e-19	chrX	5190113	5200321	CG42749	+
Cpr73D	6.49701	2.6666	2.12e-20	9.78e-19	chr3L	16932199	16936049	Cpr73D	-
Ih	4.0241	2.91887	2.41e-20	1.1e-18	chr2R	10163808	10187349	Ih	+
Tsp39D	2.11299	7.67488	2.49e-20	1.14e-18	chr2L	21344606	21358271	Tsp39D	+
CG6332	8.77894	2.70159	3.5e-20	1.59e-18	chr3R	17840418	17841934	CG6332	+
CG7737	4.11074	3.41933	3.59e-20	1.62e-18	chr2R	7110375	7114251	CG7737	+
IM4	8.57977	2.49185	4.62e-20	2.08e-18	chr2R	16756349	16756826	IM4	-
upd3	4.45895	2.95946	4.66e-20	2.09e-18	chrX	18171265	18178631	upd3	+
Mco1	6.54977	2.65406	5.09e-20	2.27e-18	chr2L	9416592	9426342	Mco1	+
CG13928	3.7298	3.39531	5.42e-20	2.41e-18	chr3L	1625790	1628377	CG13928	-
CG14692	4.70434	2.63521	5.6e-20	2.49e-18	chr3R	6619848	6629631	CG14692	-
Acp32CD	6.76361	2.95842	5.81e-20	2.57e-18	chr2L	11015641	11016571	Acp32CD	+
CG9812	2.42771	5.59608	7.43e-20	3.23e-18	chr2R	19299858	19307207	CG9812	-
CG16959	2.90011	5.09767	7.94e-20	3.44e-18	chr3L	15112977	15118421	CG16959	-
nimC2	5.64647	2.67605	1.39e-19	5.97e-18	chr2L	13980145	13982952	nimC2	+
RluA-1	5.48419	2.50386	1.8e-19	7.72e-18	chr2L	10463339	10474349	RluA-1	-
CG31291	6.42314	2.59966	2.23e-19	9.51e-18	chr3R	11736087	11743526	CG31291	-
Frq1	5.4111	2.43539	4.34e-19	1.83e-17	chrX	18049401	18068777	Frq1	+
n-syb	4.77391	2.72917	5.72e-19	2.39e-17	chr3L	1630347	1637752	n-syb	-
CG13046	3.15174	3.78733	6.03e-19	2.52e-17	chr3L	16280679	16281522	CG13046	-
bs	2.63833	7.5347	6.47e-19	2.69e-17	chr2R	20230388	20263998	bs	+
CG32150	2.93213	3.59884	1.09e-18	4.45e-17	chr3L	15830870	15837162	CG32150	-
Nrt	2.10325	7.59398	1.18e-18	4.79e-17	chr3L	16759171	16770565	Nrt	+
CG16820	2.56314	4.27864	1.28e-18	5.21e-17	chr2L	13246231	13250189	CG16820	+
wrapper	6.25415	2.41477	1.43e-18	5.77e-17	chr2R	18267016	18270191	wrapper	+
bmm	3.41037	3.46955	1.53e-18	6.14e-17	chr3L	14769595	14779512	bmm	-
CG10311	2.60133	4.25578	1.98e-18	7.85e-17	chr3R	12176627	12182737	CG10311	-
CG30015	2.61468	7.59849	3.13e-18	1.23e-16	chr2R	6726606	6762276	CG30015	-
mtsh	8.40798	2.33357	4.41e-18	1.71e-16	chr2L	8316888	8319908	mtsh	-
ImpE2	2.00068	13.3236	5.36e-18	2.06e-16	chr3L	3510973	3512681	ImpE2	-
CG12948	2.15352	7.43427	7.57e-18	2.88e-16	chr3R	5571888	5573254	CG12948	-
jv	5.36045	2.36982	8.63e-18	3.26e-16	chr3L	6556296	6582579	jv	-
CG12911	5.31239	2.89595	8.67e-18	3.27e-16	chr2R	6144193	6148781	CG12911	+
rho	2.11529	5.64374	8.83e-18	3.32e-16	chr3L	1463810	1468944	rho	+
kirre	2.14941	7.38263	1.11e-17	4.14e-16	chrX	2634416	3028565	kirre	+
CG12605	3.76525	2.68711	1.19e-17	4.42e-16	chr3L	3954250	3964771	CG12605	-
CG6330	2.51652	4.10925	1.71e-17	6.36e-16	chr3R	22775413	22784213	CG6330	-
GstE7	4.81942	2.74799	1.73e-17	6.42e-16	chr2R	14294424	14295193	GstE7	+
CG1299	2.32804	5.61814	1.97e-17	7.28e-16	chr3L	4148695	4152473	CG1299	+
grass	2.72605	4.6035	2.11e-17	7.77e-16	chr3R	22983667	22985503	grass	+
CG32040	6.1015	2.27706	2.44e-17	9e-16	chr3L	9347132	9348557	CG32040	+
f	2.76937	3.92962	2.75e-17	1.01e-15	chrX	17126974	17174997	f	+
CG11069	1.90448	7.34257	2.79e-17	1.02e-15	chr3R	20720463	20723335	CG11069	+
Pxd	2.87093	3.49804	3.88e-17	1.4e-15	chr3R	12840297	12853709	Pxd	+
Oaz	3.52111	3.13154	3.91e-17	1.41e-15	chr2R	10323403	10353386	Oaz	+
ZnT35C	8.29825	2.22962	4.01e-17	1.44e-15	chr2L	15228727	15247714	ZnT35C	-
nrm	2.42917	4.50656	5.11e-17	1.81e-15	chr3L	22991471	23033400	nrm	+
let-7-C	2.65646	5.14904	6.44e-17	2.27e-15	chr2L	18455716	18473132	let-7-C	+
jeb	4.07078	2.59267	6.5e-17	2.28e-15	chr2R	7972698	8006845	jeb	-
Cht5	2.316	7.55715	6.52e-17	2.28e-15	chr3R	9593270	9596454	Cht5	+
CG5455	2.90395	3.62045	6.63e-17	2.32e-15	chr3R	22287248	22295732	CG5455	+
CG13694	6.03584	2.2201	7.97e-17	2.77e-15	chr2L	115364	116488	CG13694	-
NetA	2.63596	6.42641	8.2e-17	2.84e-15	chrX	14498044	14547864	NetA	-
osp	1.99889	7.06686	8.82e-17	3.05e-15	chr2L	14599775	14689325	osp	-
futsch	2.33529	4.87734	9.03e-17	3.11e-15	chrX	1303101	1345400	futsch	+
CG5958	4.52533	2.4891	9.41e-17	3.24e-15	chr2L	7430529	7433516	CG5958	-
Rab23	1.88856	6.99637	1.16e-16	3.97e-15	chr3R	1505775	1511156	Rab23	-
Spn42Dc	3.09549	3.24467	1.61e-16	5.43e-15	chr2R	2768499	2770912	Spn42Dc	+
Faa	3.05253	3.26453	1.81e-16	6.06e-15	chr3L	4072031	4073954	Faa	-
CG5080	6.49652	2.73047	2e-16	6.68e-15	chr2L	1160289	1163886	CG5080	-
Gyc-89Da	1.99862	5.4457	2.02e-16	6.73e-15	chr3R	12298322	12301199	Gyc-89Da	+
CG7816	2.0709	4.9843	2.08e-16	6.89e-15	chr3R	25689422	25694617	CG7816	-
CG31140	2.76832	4.57781	2.16e-16	7.13e-15	chr3R	19788901	19808954	CG31140	+
Cda5	2.17172	4.74551	2.53e-16	8.32e-15	chr2L	25401	65404	Cda5	-
a	2.74798	6.18394	2.65e-16	8.72e-15	chr2R	18024493	18060346	a	+
Lsp1alpha	5.7044	2.78396	2.67e-16	8.74e-15	chrX	12384415	12386933	Lsp1alpha	+
CG6553	6.08642	2.2886	2.75e-16	8.93e-15	chr2R	9742082	9743270	CG6553	-
CG4702	3.46319	5.18792	2.76e-16	8.94e-15	chr3R	7947304	7953919	CG4702	-
CG42673	1.78219	8.94687	3.25e-16	1.05e-14	chr3L	9540319	9589813	CG42673	+
Spn	2.23682	7.58538	4.11e-16	1.31e-14	chr3L	2505244	2554292	Spn	-
CG8596	1.92308	6.82638	4.32e-16	1.38e-14	chr3L	7334983	7338283	CG8596	-
M6	1.81223	7.4755	5.84e-16	1.84e-14	chr3L	21500951	21505849	M6	+
Lsp1beta	4.34933	3.66747	6.51e-16	2.04e-14	chr2L	898643	901316	Lsp1beta	+
Wnt4	2.07451	6.3971	7.45e-16	2.32e-14	chr2L	7255418	7277168	Wnt4	-
CG10126	2.43896	4.60662	7.75e-16	2.41e-14	chr3R	8681265	8684968	CG10126	-
CR43716	3.2087	2.98868	9.74e-16	3e-14	chr2L	4582249	4582968	CR43716	-
tx	4.51313	2.49463	1.01e-15	3.1e-14	chr3R	22267048	22274716	tx	+
ImpL2	1.91949	8.05776	1.23e-15	3.74e-14	chr3L	4224005	4236147	ImpL2	-
CG32512	2.24438	4.85736	1.35e-15	4.07e-14	chrX	20933410	20938567	CG32512	-
CG7991	3.59218	3.24492	1.49e-15	4.47e-14	chr3L	1674708	1715541	CG7991	+
Npc2b	3.85038	3.29162	1.77e-15	5.28e-14	chr3R	9915238	9918147	Npc2b	+
CG34409	3.63317	3.15672	2.23e-15	6.64e-14	chr3R	5568598	5572089	CG34409	-
spirit	2.37705	4.29681	2.26e-15	6.71e-14	chrX	8465131	8467626	spirit	-
CG14509	4.75087	2.33782	2.35e-15	6.98e-14	chr3R	24996912	25020716	CG14509	-
CG8654	3.51404	2.93288	2.75e-15	8.15e-14	chr2R	15866748	15872255	CG8654	+
dysc	5.02249	2.08079	2.76e-15	8.15e-14	chr3L	13860913	13896336	dysc	-
CR30009	4.65516	2.50096	2.81e-15	8.29e-14	chr2R	6148819	6151331	CR30009	-
CG6118	3.30425	2.83187	3.28e-15	9.61e-14	chr3R	11246829	11260460	CG6118	-
CG13744	4.59363	2.5781	3.4e-15	9.92e-14	chr2R	4902010	4904184	CG13744	-
CG13875	2.59466	3.68294	3.72e-15	1.08e-13	chr3L	179922	182535	CG13875	+
Cpr100A	4.60532	2.46523	3.9e-15	1.13e-13	chr3R	26693242	26694906	Cpr100A	+
CG15309	1.79295	7.347	4.81e-15	1.38e-13	chrX	10099324	10106407	CG15309	-
laccase2	1.88043	6.22517	4.95e-15	1.42e-13	chr2R	1301248	1343600	laccase2	+
Mipp1	3.92052	2.86413	6.36e-15	1.81e-13	chr3L	16556728	16566434	Mipp1	-
CG11498	3.03527	2.90728	6.85e-15	1.95e-13	chr3R	25978743	25986195	CG11498	-
CG6024	5.24384	2.21632	6.89e-15	1.95e-13	chr3L	11726688	11759282	CG6024	-
CG9121	3.1607	3.03048	7.57e-15	2.13e-13	chr2L	5047817	5050975	CG9121	-
CG16926	5.26812	2.34932	8.67e-15	2.43e-13	chr2R	15387799	15388828	CG16926	-
CG32638	1.83822	5.89143	1.02e-14	2.86e-13	chrX	13016908	13022827	CG32638	-
CG9238	1.863	6.06474	1.12e-14	3.11e-13	chr3L	14534036	14544075	CG9238	-
CG32006	5.08892	2.16138	1.15e-14	3.2e-13	chr4	171389	174164	CG32006	+
CG7997	3.35685	3.65976	1.18e-14	3.28e-13	chr2R	12228755	12231684	CG7997	-
CG43901	5.18048	2.25808	1.22e-14	3.38e-13	chrX	10799799	10817469	CG43901	+
CG12075	1.97039	5.70496	1.32e-14	3.62e-13	chrX	8732355	8766807	CG12075	+
Irc	3.16719	2.84523	1.48e-14	4.03e-13	chr3R	12828596	12832930	Irc	+
shd	3.53577	3.16612	1.5e-14	4.07e-13	chr3L	14607557	14615305	shd	+
CCHa2	4.20862	2.19449	1.63e-14	4.41e-13	chr3R	9214780	9220919	CCHa2	-
CG10663	2.26375	4.03971	1.77e-14	4.76e-13	chr3L	12468106	12478054	CG10663	-
CG7365	8.18798	2.1606	2.2e-14	5.9e-13	chr3L	20117397	20120481	CG7365	-
X11Lbeta	3.62846	2.60289	2.43e-14	6.48e-13	chrX	10521769	10604900	X11Lbeta	+
CG31559	2.59907	4.16315	2.68e-14	7.09e-13	chr3R	1975837	1982949	CG31559	-
CG43725	4.78041	2.37381	2.88e-14	7.59e-13	chr2L	11075512	11075962	CG43725	+
CG31808	2.9421	3.04125	3.15e-14	8.26e-13	chr2L	16704285	16716195	CG31808	-
CG15239	4.15625	2.15227	3.44e-14	8.99e-13	chrX	3778204	3784520	CG15239	+
mir-276a	3.31114	3.33834	3.91e-14	1.02e-12	chr3L	10358327	10358425	mir-276a	+
CG7675	1.67412	8.89908	4.1e-14	1.06e-12	chr3R	14203841	14206897	CG7675	-
CG6701	1.76458	6.51784	4.18e-14	1.08e-12	chr2R	9860503	9867670	CG6701	-
tkv	1.67853	9.26011	4.32e-14	1.12e-12	chr2L	5218997	5271353	tkv	-
Tl	1.91767	6.33479	5.18e-14	1.33e-12	chr3R	22624764	22668125	Tl	+
CREG	1.93547	5.22855	6.86e-14	1.76e-12	chr3R	13218993	13220362	CREG	-
Zip3	2.05765	4.32205	7.53e-14	1.92e-12	chr3R	12131479	12134422	Zip3	+
CG7054	1.78724	5.45775	8.36e-14	2.12e-12	chr3R	18290706	18291660	CG7054	+
sel	1.72898	6.9413	9.22e-14	2.33e-12	chr2R	5938366	5939682	sel	-
CG31676	3.78999	2.94597	1.1e-13	2.76e-12	chr2L	20840799	20849182	CG31676	+
vir-1	1.74378	6.01781	1.15e-13	2.87e-12	chr2L	12403269	12423439	vir-1	-
scrt	2.77158	3.83188	1.64e-13	4.03e-12	chr3L	3983895	3994003	scrt	+
CG6280	2.67146	5.00659	1.82e-13	4.46e-12	chr2R	9642848	9646362	CG6280	+
CG9686	4.13928	2.45913	1.99e-13	4.84e-12	chrX	9773901	9774568	CG9686	+
CG3812	3.22287	2.68901	2.63e-13	6.34e-12	chrX	12659298	12666884	CG3812	+
CG13643	8.07804	2.06518	2.96e-13	7.11e-12	chr3R	20723406	20731726	CG13643	-
CG31777	2.55976	3.73488	3.69e-13	8.81e-12	chr2L	3706550	3707063	CG31777	-
pdm2	2.11352	6.68258	3.98e-13	9.43e-12	chr2L	12657828	12686308	pdm2	+
Osi24	2.09761	4.31922	4.09e-13	9.67e-12	chr3R	2024532	2033400	Osi24	+
CG15322	6.4903	2.82788	4.14e-13	9.76e-12	chrX	20027822	20032405	CG15322	+
rdgB	2.24503	4.19484	4.99e-13	1.16e-11	chrX	13656784	13673521	rdgB	+
Syt4	4.42303	2.79145	5.29e-13	1.23e-11	chr3R	3091782	3096531	Syt4	+
neo	2.15263	8.45826	5.56e-13	1.28e-11	chr3R	25644833	25651522	neo	+
CG11686	1.95102	6.50401	5.77e-13	1.33e-11	chr3R	9086077	9087949	CG11686	+
CG2991	1.65462	6.79015	6.17e-13	1.41e-11	chr2L	2857163	2868548	CG2991	+
CG14406	4.00551	2.02686	6.19e-13	1.42e-11	chrX	14803905	14804878	CG14406	-
CG14304	1.99249	4.03068	6.28e-13	1.43e-11	chr3R	14418522	14447049	CG14304	-
Pvf3	2.80271	3.39091	7.12e-13	1.61e-11	chr2L	7099691	7156701	Pvf3	-
CG3625	1.61766	6.99623	8.28e-13	1.87e-11	chr2L	283383	291751	CG3625	-
CG10433	3.99377	2.01917	9.03e-13	2.04e-11	chr2R	17493180	17494458	CG10433	-
GstE8	2.40826	3.66609	9.63e-13	2.17e-11	chr2R	14295338	14296067	GstE8	+
CG13376	5.04233	2.83756	1.06e-12	2.36e-11	chrX	159756	161061	CG13376	-
CG17778	2.09464	4.0018	1.22e-12	2.69e-11	chrX	388932	390402	CG17778	+
CG6356	3.16411	2.49266	1.43e-12	3.14e-11	chr3R	20109676	20114339	CG6356	+
CG10019	3.91022	2.22468	1.55e-12	3.37e-11	chr2L	3730465	3754617	CG10019	+
Sh	3.03149	2.98414	1.58e-12	3.43e-11	chrX	17818339	17957278	Sh	-
fok	1.71121	7.89601	1.72e-12	3.72e-11	chr2L	20079269	20085064	fok	-
CG14535	4.04929	2.08167	1.87e-12	4.04e-11	chr2L	7844904	7855255	CG14535	-
mthl2	2.9693	2.68095	2.24e-12	4.79e-11	chr3L	5597889	5600290	mthl2	+
stg	1.87753	9.49228	2.41e-12	5.12e-11	chr3R	25077547	25081522	stg	-
GstD2	3.38091	2.3872	2.61e-12	5.53e-11	chr3R	8197692	8198426	GstD2	+
dyl	4.3215	3.41351	2.66e-12	5.61e-11	chr3L	4294003	4307718	dyl	-
pip	1.69831	5.59347	2.75e-12	5.8e-11	chr3L	19291722	19330709	pip	-
CG18673	8.54463	2.23724	3e-12	6.3e-11	chr3R	27088349	27089716	CG18673	+
CG9689	1.66964	7.71095	3.59e-12	7.49e-11	chrX	9776015	9776992	CG9689	+
Osi8	4.61574	2.21284	4.52e-12	9.32e-11	chr3R	2080896	2082324	Osi8	+
dy	2.14322	4.94918	4.62e-12	9.49e-11	chrX	11663805	11672709	dy	-
CG5597	4.00662	2.04081	5e-12	1.02e-10	chr2R	19774496	19776300	CG5597	+
mamo	1.78855	8.94588	5.41e-12	1.1e-10	chrX	13740215	13879887	mamo	-
nimC3	2.69109	2.7217	5.71e-12	1.16e-10	chr2L	14019406	14020208	nimC3	-
Pu	1.88662	4.34275	7.54e-12	1.51e-10	chr2R	17062819	17070113	Pu	+
Mmp1	1.92559	7.16276	7.7e-12	1.54e-10	chr2R	20558816	20575704	Mmp1	-
CG31869	1.56721	7.59978	8.07e-12	1.61e-10	chr2L	10772037	10801107	CG31869	-
CG34349	1.59932	6.3918	8.2e-12	1.64e-10	chr3R	20882007	20890070	CG34349	+
CG11163	1.8853	5.10818	8.48e-12	1.69e-10	chr2R	1662280	1670363	CG11163	-
CG30380	4.1575	2.85311	9.88e-12	1.95e-10	chr2R	3826705	3827144	CG30380	-
Epac	2.74572	3.21416	1.01e-11	2e-10	chr2R	2647219	2686446	Epac	-
CG10175	4.42549	2.46656	1.02e-11	2.01e-10	chr3R	19348422	19356704	CG10175	-
wun	1.69193	6.08762	1.03e-11	2.03e-10	chr2R	5288035	5300968	wun	-
CG3246	3.68213	2.03022	1.1e-11	2.16e-10	chr2L	3460314	3461975	CG3246	-
CG12290	4.00558	2.04793	1.19e-11	2.31e-10	chr3R	22055973	22059051	CG12290	+
Ptr	2.53366	3.16221	1.31e-11	2.54e-10	chr2R	2069252	2083825	Ptr	-
CG9171	1.58266	6.27188	1.44e-11	2.8e-10	chr2L	5766995	5800173	CG9171	-
CG42268	1.52951	7.10445	1.74e-11	3.35e-10	chr3L	9727111	9753495	CG42268	-
bbg	1.47197	8.4772	1.87e-11	3.59e-10	chr3L	14405924	14529376	bbg	-
CG8678	2.06219	3.51817	2.07e-11	3.94e-10	chr2L	21212321	21220572	CG8678	-
alphaTub85E	3.78014	2.11197	2.1e-11	4.01e-10	chr3R	5556942	5558987	alphaTub85E	-
CR44029	2.43582	2.9529	2.18e-11	4.15e-10	chr4	902096	904022	CR44029	+
Ir68a	2.75382	2.73941	2.22e-11	4.22e-10	chr3L	11226119	11229038	Ir68a	-
CG11155	2.49205	2.89565	2.33e-11	4.41e-10	chr4	1147227	1158545	CG11155	+
bru-3	3.30015	2.93697	2.37e-11	4.49e-10	chr3L	13515292	13796500	bru-3	-
GstE3	2.48697	3.01627	2.65e-11	4.98e-10	chr2R	14288221	14288972	GstE3	+
CG10283	1.62189	5.09282	2.84e-11	5.29e-10	chr2L	18472963	18484513	CG10283	-
Pde9	1.81513	7.44747	2.9e-11	5.4e-10	chrX	12679595	12790864	Pde9	-
Dif	2.49028	2.76725	3.2e-11	5.92e-10	chr2L	17413247	17433161	Dif	-
CR43639	3.82223	2.16834	3.58e-11	6.6e-10	chr2L	14291200	14291817	CR43639	+
CG42322	3.26956	2.10028	4.15e-11	7.59e-10	chr3R	16565829	16582361	CG42322	+
yuri	1.73336	4.78896	4.19e-11	7.64e-10	chr2L	15257266	15264969	yuri	-
CG42254	2.29475	3.12902	4.24e-11	7.71e-10	chr2R	10657103	10658804	CG42254	-
lft	1.47125	8.4818	4.33e-11	7.87e-10	chr2L	10364470	10366410	lft	+
Rdl	3.71617	2.07369	4.49e-11	8.16e-10	chr3L	9138937	9175249	Rdl	-
scaf	1.62588	6.64172	5.05e-11	9.13e-10	chr2R	1564254	1579228	scaf	-
CG11807	1.57533	5.44664	5.4e-11	9.71e-10	chr2R	11088800	11091971	CG11807	+
SP2637	1.54565	5.74272	5.93e-11	1.06e-09	chr2R	14528475	14545706	SP2637	-
CG15822	2.08836	5.4821	5.99e-11	1.07e-09	chr3L	2153200	2163863	CG15822	-
CG7231	1.97708	3.76439	6.33e-11	1.13e-09	chr2L	7983945	7986785	CG7231	+
ms(2)34Fe	4.07638	2.13663	6.47e-11	1.15e-09	chr2L	14328428	14333867	ms(2)34Fe	+
CG14395	3.12911	2.72213	6.54e-11	1.16e-09	chr3R	8488552	8499681	CG14395	+
CG10898	1.64851	4.73278	6.59e-11	1.17e-09	chr3R	7383450	7385599	CG10898	+
CG43164	1.62376	11.7769	1.03e-10	1.8e-09	chr2R	13389861	13396150	CG43164	+
CG42324	3.17786	2.48679	1.08e-10	1.87e-09	chr3L	3472446	3510895	CG42324	+
Cpr92F	6.03369	2.40554	1.18e-10	2.04e-09	chr3R	16495292	16498538	Cpr92F	+
Best1	1.5262	5.15539	1.26e-10	2.18e-09	chr3R	5987185	5996209	Best1	-
CG1909	3.01583	2.38509	1.39e-10	2.38e-09	chr4	603733	609974	CG1909	+
CG8965	1.73362	4.25472	1.51e-10	2.56e-09	chr2L	5859761	5879481	CG8965	-
CG4950	2.05527	3.46881	1.6e-10	2.72e-09	chr3L	16258896	16261256	CG4950	-
CG5694	1.46031	6.56082	1.64e-10	2.78e-09	chr2L	10227759	10231689	CG5694	-
CG12214	1.53244	5.25626	2.34e-10	3.91e-09	chr2R	6043420	6046436	CG12214	-
CG10005	1.41475	7.0539	2.46e-10	4.09e-09	chr3R	7800877	7802919	CG10005	-
CR42862	1.42677	11.2523	2.94e-10	4.87e-09	chr3L	224105	230964	CR42862	+
shep	1.60316	10.1333	3.07e-10	5.06e-09	chr3L	5148920	5271044	shep	-
CG3556	2.12696	3.32252	3.07e-10	5.06e-09	chrX	4424263	4429147	CG3556	+
upd2	3.97039	2.85127	3.1e-10	5.1e-09	chrX	18134789	18137317	upd2	-
CR43314	1.79073	7.88398	3.43e-10	5.61e-09	chr2L	11952199	11971094	CR43314	-
CG30377	2.49444	3.02476	3.58e-10	5.84e-09	chr2R	3777579	3802537	CG30377	+
CG15387	1.51088	6.64487	3.78e-10	6.14e-09	chr2L	2225544	2226294	CG15387	-
CG9628	1.41755	7.65101	3.85e-10	6.25e-09	chr3L	14615895	14621274	CG9628	+
RNaseX25	1.46444	5.89023	4.76e-10	7.64e-09	chr3L	7963687	7965549	RNaseX25	+
RhoL	1.54023	5.8028	4.81e-10	7.71e-09	chr3R	5322822	5328303	RhoL	-
CG8213	3.10704	2.16741	5.38e-10	8.59e-09	chr2R	4856840	4873063	CG8213	-
nec	3.3725	2.23158	6.07e-10	9.64e-09	chr2R	3043981	3045746	nec	-
Pur-alpha	1.40492	7.49917	6.18e-10	9.79e-09	chr4	578641	587883	Pur-alpha	+
Gel	1.43181	6.63733	7.1e-10	1.12e-08	chr3R	60938	66780	Gel	+
CG5174	1.34264	8.82073	7.38e-10	1.16e-08	chr2R	14308914	14313732	CG5174	+
Cat	1.35249	9.20091	8.41e-10	1.31e-08	chr3L	18815703	18821288	Cat	+
Vha68-1	2.39308	2.68759	9.35e-10	1.44e-08	chr2L	13000769	13004107	Vha68-1	-
CG34437	3.91645	2.00092	9.47e-10	1.46e-08	chr3R	24109440	24110447	CG34437	+
Ret	2.98478	2.2042	9.7e-10	1.5e-08	chr2L	21182393	21198745	Ret	-
pncr011:3L	2.04194	3.35713	9.72e-10	1.5e-08	chr3L	11089756	11091658	pncr011:3L	+
RhoGEF3	1.78663	6.42915	1.29e-09	1.96e-08	chr3L	277436	305292	RhoGEF3	+
CG15005	2.9958	2.06498	1.33e-09	2.01e-08	chr3L	4200824	4204338	CG15005	-
CG2082	3.7184	2.09827	1.34e-09	2.03e-08	chr3R	1584401	1606798	CG2082	-
Spn28Dc	1.51499	6.24819	1.35e-09	2.04e-08	chr2L	8004547	8007253	Spn28Dc	-
CG32486	1.42916	6.25241	1.45e-09	2.18e-08	chr3L	3055907	3070839	CG32486	-
Lac	1.29545	9.47265	1.63e-09	2.45e-08	chr2R	8340695	8353151	Lac	+
CG8089	1.62843	4.62901	1.75e-09	2.61e-08	chr2R	11033329	11035329	CG8089	-
CG42672	1.52122	5.66811	1.76e-09	2.62e-08	chr2R	17183177	17197916	CG42672	+
CG3164	1.47575	7.75048	1.92e-09	2.85e-08	chr2L	122623	130791	CG3164	-
CG13585	1.378	6.756	2.05e-09	3.03e-08	chr2R	20419116	20420914	CG13585	+
CG13377	1.37662	6.95721	2.17e-09	3.2e-08	chrX	152367	158032	CG13377	-
CG31710	1.39667	6.49744	2.33e-09	3.42e-08	chr2L	9702441	9705954	CG31710	-
Krn	1.54704	5.26784	2.4e-09	3.5e-08	chr3L	17642661	17647380	Krn	-
CG8420	1.51515	5.71013	2.42e-09	3.53e-08	chr3R	5072370	5077153	CG8420	+
CG33978	1.31256	8.54693	2.49e-09	3.63e-08	chr4	178200	196265	CG33978	-
myo	1.33382	6.90102	3.37e-09	4.89e-08	chr4	711311	716681	myo	-
NT1	1.48498	4.69204	3.43e-09	4.95e-08	chr3L	4501651	4508433	NT1	-
Cpr12A	1.36356	7.08546	3.46e-09	5e-08	chrX	13437675	13438952	Cpr12A	+
CG13004	1.49321	5.01578	3.58e-09	5.16e-08	chrX	16720713	16729547	CG13004	-
CG5171	2.92367	2.16705	3.61e-09	5.2e-08	chr2L	7401334	7404526	CG5171	+
cnir	1.62639	4.02156	3.63e-09	5.22e-08	chr2L	3038825	3039812	cnir	-
Ets98B	1.69927	5.64056	3.88e-09	5.56e-08	chr3R	23562261	23574089	Ets98B	+
CG14629	1.78125	4.03058	4.12e-09	5.9e-08	chrX	945556	946664	CG14629	+
Rbp9	3.72268	2.12474	4.19e-09	5.99e-08	chr2L	2954761	2968434	Rbp9	+
Cals	1.3273	8.56765	4.88e-09	6.92e-08	chr4	1135704	1143983	Cals	-
cv	1.32177	6.51462	4.94e-09	7e-08	chrX	5584028	5587117	cv	+
scyl	1.28305	9.72325	5.11e-09	7.21e-08	chr3L	11245409	11248343	scyl	+
Klp31E	1.49363	4.54317	5.28e-09	7.43e-08	chr2L	10414016	10418991	Klp31E	+
CG34112	1.45477	4.95039	5.62e-09	7.88e-08	chr3R	217432	219981	CG34112	-
m	1.84955	4.83865	5.9e-09	8.25e-08	chrX	11648305	11663541	m	+
CG4324	1.46185	4.56937	6.33e-09	8.83e-08	chr2R	19902432	19904719	CG4324	-
CG14180	1.98877	3.67546	6.4e-09	8.9e-08	chr3L	9466154	9468575	CG14180	+
CG10916	1.45274	4.74008	6.42e-09	8.92e-08	chr2R	14061173	14062749	CG10916	+
CG34398	1.87601	8.20299	6.49e-09	8.99e-08	chr2L	8898803	8933382	CG34398	+
CG10184	3.13177	2.01886	7.19e-09	9.94e-08	chr3R	19428228	19431217	CG10184	-
pes	1.5641	4.16183	9.06e-09	1.24e-07	chr2L	7986785	7994184	pes	-
unc-13	1.31609	7.67515	9.22e-09	1.26e-07	chr4	888449	925447	unc-13	-
CG4089	1.47874	4.58792	9.45e-09	1.29e-07	chr3R	6641009	6643214	CG4089	+
CG8303	1.85477	4.04898	9.83e-09	1.34e-07	chr2R	12482532	12492716	CG8303	-
trh	1.67366	6.34196	1.03e-08	1.4e-07	chr3L	366523	392633	trh	-
CG1441	2.82662	2.2181	1.06e-08	1.44e-07	chr2R	5786522	5790788	CG1441	-
elav	1.37983	6.43038	1.13e-08	1.53e-07	chrX	403544	417259	elav	-
Hr39	1.27666	7.5113	1.13e-08	1.53e-07	chr2L	21237249	21259675	Hr39	+
Ephrin	1.28501	7.3933	1.24e-08	1.67e-07	chr4	592380	600748	Ephrin	+
Tsp96F	1.30636	6.31904	1.31e-08	1.76e-07	chr3R	21698563	21707162	Tsp96F	-
CG33970	1.54631	5.27948	1.33e-08	1.78e-07	chr3R	22144079	22187711	CG33970	+
CdsA	1.31038	5.87615	1.57e-08	2.09e-07	chr3L	8121153	8124775	CdsA	+
Mrp4	2.63153	2.3227	1.59e-08	2.12e-07	chr3R	7394971	7401659	Mrp4	+
miple2	1.22695	9.99845	1.64e-08	2.17e-07	chr3L	271199	275018	miple2	+
nyo	1.4181	6.81054	1.64e-08	2.18e-07	chr3R	27368753	27391887	nyo	+
Aldh	1.38024	5.0281	1.81e-08	2.39e-07	chr2L	9387388	9391567	Aldh	+
Syx17	1.56878	4.88446	1.84e-08	2.42e-07	chr3L	4403486	4405168	Syx17	+
CR43727	2.23152	2.59386	1.91e-08	2.52e-07	chr3L	16574736	16575867	CR43727	+
CG5390	1.21989	8.66419	1.94e-08	2.54e-07	chr2L	10304066	10306594	CG5390	-
CG30497	1.49549	6.9197	1.98e-08	2.59e-07	chr2R	3624523	3670142	CG30497	-
Klp98A	1.31535	6.24479	2.08e-08	2.72e-07	chr3R	23373496	23384862	Klp98A	-
Tsp68C	2.34682	2.55432	2.16e-08	2.8e-07	chr3L	13836755	13838416	Tsp68C	+
CG31998	1.27579	6.86726	2.26e-08	2.92e-07	chr4	217300	226571	CG31998	-
CG9527	1.3828	4.87702	2.27e-08	2.93e-07	chr2L	6445069	6448503	CG9527	-
mrj	1.27315	6.58678	2.54e-08	3.27e-07	chr2R	12090833	12109298	mrj	-
ena	1.76231	6.94916	2.69e-08	3.46e-07	chr2R	15029139	15050113	ena	+
Sox102F	1.38536	5.67748	2.92e-08	3.71e-07	chr4	821061	855019	Sox102F	-
Mur2B	3.07194	2.51954	2.92e-08	3.71e-07	chrX	1417586	1512188	Mur2B	-
CG13868	4.19414	2.36591	2.91e-08	3.71e-07	chr2R	16196284	16204422	CG13868	-
l(1)G0469	1.31835	5.66477	3.09e-08	3.93e-07	chrX	14097993	14105490	l(1)G0469	-
Fcp3C	1.98381	2.80825	3.18e-08	4.03e-07	chrX	3067408	3068507	Fcp3C	-
CG9186	1.28359	7.03688	3.19e-08	4.05e-07	chr3L	1311718	1313377	CG9186	-
Lsp1gamma	2.90412	3.15398	3.3e-08	4.16e-07	chr3L	66429	68995	Lsp1gamma	+
CG32163	1.42116	4.51219	3.37e-08	4.24e-07	chr3L	16580256	16581243	CG32163	+
Dyrk3	1.20662	7.63607	3.5e-08	4.4e-07	chr4	1228814	1234439	Dyrk3	-
dbr	1.26575	6.69526	3.62e-08	4.53e-07	chr2L	66583	71390	dbr	+
mfas	1.42399	7.46896	3.94e-08	4.91e-07	chr3R	7810583	7819037	mfas	-
CG7888	3.02037	2.12706	3.97e-08	4.93e-07	chr3L	11047134	11052759	CG7888	+
CG13124	1.80667	3.23989	4.15e-08	5.15e-07	chr2L	9903378	9908633	CG13124	-
CG7224	1.32032	5.80916	4.27e-08	5.29e-07	chr2L	7998933	7999743	CG7224	+
CG12213	1.21311	7.22671	4.39e-08	5.42e-07	chr3R	7790395	7793413	CG12213	-
Cip4	1.27446	7.65031	4.66e-08	5.75e-07	chr3L	4322490	4364102	Cip4	-
CG42394	1.49257	8.07987	4.84e-08	5.95e-07	chr3R	6675544	6677510	CG42394	+
l(3)72Dp	1.91297	2.98541	5e-08	6.14e-07	chr3L	16227239	16230099	l(3)72Dp	+
CG32850	1.31115	5.37458	5.12e-08	6.27e-07	chr4	335548	352013	CG32850	+
smi35A	1.33199	7.40248	5.2e-08	6.36e-07	chr2L	14184477	14234126	smi35A	-
CG43861	1.47028	4.09365	5.66e-08	6.91e-07	chr2L	19969483	20017282	CG43861	-
CG9796	1.20952	9.85665	5.79e-08	7.06e-07	chr3R	9224247	9227584	CG9796	-
CG11880	1.32457	5.1069	5.88e-08	7.15e-07	chr3R	24949091	24953969	CG11880	+
CG11147	2.76888	2.33161	6.18e-08	7.48e-07	chr2L	5733674	5741244	CG11147	-
CG6685	1.42843	4.21073	6.25e-08	7.56e-07	chr3L	9959702	9961417	CG6685	-
bip1	1.17584	8.11215	6.55e-08	7.9e-07	chr3L	8047432	8051813	bip1	-
Oseg6	1.56386	4.02281	6.58e-08	7.92e-07	chr2R	15374550	15379351	Oseg6	-
Rgl	1.33991	5.66131	6.6e-08	7.95e-07	chr3L	13899996	13918435	Rgl	-
Trp1	1.17879	8.0729	6.66e-08	8e-07	chr2L	10009385	10013170	Trp1	+
Mec2	2.06146	3.42046	6.8e-08	8.17e-07	chrX	19082067	19084226	Mec2	+
CG17839	2.8445	2.12327	7.88e-08	9.4e-07	chr3L	14798351	14875324	CG17839	+
GEFmeso	1.33868	6.6021	8.13e-08	9.66e-07	chr2R	14441623	14499260	GEFmeso	-
CG5731	1.24119	5.22776	9.23e-08	1.09e-06	chr2L	10207084	10209737	CG5731	-
Rab7	1.17059	7.84974	9.33e-08	1.1e-06	chr3R	19818733	19821174	Rab7	+
cu	1.41221	4.20958	9.47e-08	1.12e-06	chr3R	7023313	7034355	cu	+
CG2150	2.51765	2.75858	9.55e-08	1.13e-06	chr3R	27589025	27590488	CG2150	-
IP3K2	1.42649	6.1719	9.57e-08	1.13e-06	chrX	13212684	13223350	IP3K2	+
CG33232	1.56292	6.44664	9.63e-08	1.13e-06	chr3L	2466902	2499226	CG33232	+
CG14608	2.45097	2.17195	9.92e-08	1.17e-06	chr3R	3050135	3066860	CG14608	+
CG5780	1.31577	4.89368	1.01e-07	1.19e-06	chr2L	12693871	12694982	CG5780	-
CG10924	2.12296	2.40004	1.01e-07	1.19e-06	chr2R	14414936	14423263	CG10924	+
CG17754	1.42236	7.69856	1.02e-07	1.2e-06	chrX	9144459	9149837	CG17754	+
CG43462	1.45869	4.99873	1.05e-07	1.23e-06	chr3R	4190049	4303315	CG43462	-
CG40006	1.40319	4.14851	1.07e-07	1.25e-06	chr2L	22515148	22649081	CG40006	-
CaMKI	1.16726	7.67204	1.1e-07	1.28e-06	chr4	466129	474573	CaMKI	+
CG5038	1.4292	4.34307	1.12e-07	1.3e-06	chr3R	11176946	11179648	CG5038	+
pgant3	1.26653	5.87599	1.22e-07	1.42e-06	chr2R	2945158	2949256	pgant3	-
CG8602	1.20353	6.61193	1.28e-07	1.48e-06	chr3L	7319372	7321942	CG8602	-
CG17931	1.38006	4.23403	1.34e-07	1.55e-06	chr3R	12183331	12185040	CG17931	-
CG11791	1.16135	7.33179	1.41e-07	1.62e-06	chr3R	20875337	20878796	CG11791	+
Stlk	1.2097	6.63171	1.54e-07	1.77e-06	chr2R	434195	452786	Stlk	+
CG5921	2.11966	2.60152	1.66e-07	1.9e-06	chrX	5944860	5959679	CG5921	+
CG5281	1.86304	2.86806	1.67e-07	1.91e-06	chr3R	7261571	7263245	CG5281	+
CG11253	2.13512	2.44022	1.7e-07	1.94e-06	chr3L	13017862	13019537	CG11253	-
CG31445	2.59542	2.30878	1.8e-07	2.05e-06	chr3R	25066301	25070549	CG31445	-
Pli	1.18312	7.07275	1.84e-07	2.09e-06	chr3R	19685883	19715774	Pli	-
CG43144	1.49091	4.5235	1.85e-07	2.1e-06	chr2L	21657555	21658249	CG43144	+
CG6749	1.67729	3.90951	1.89e-07	2.14e-06	chr3L	9724337	9726907	CG6749	-
srpk79D	2.44993	2.15848	1.9e-07	2.14e-06	chr3L	22267084	22277435	srpk79D	+
CG30392	1.29409	5.46889	1.91e-07	2.16e-06	chr2R	17178418	17179683	CG30392	-
CG2816	2.29213	2.59119	2.04e-07	2.3e-06	chr2L	3703658	3704253	CG2816	+
CG17698	1.19424	6.1129	2.08e-07	2.35e-06	chr3L	23731059	23742158	CG17698	+
sog	1.33928	8.68881	2.11e-07	2.38e-06	chrX	15497395	15527467	sog	-
Mmp2	1.62054	6.70641	2.15e-07	2.42e-06	chr2R	5498643	5571363	Mmp2	-
CG5758	1.1836	8.17543	2.16e-07	2.42e-06	chr2L	18120026	18129864	CG5758	+
cag	1.26362	4.8357	2.3e-07	2.58e-06	chr2R	6780538	6781865	cag	-
Tie	1.67625	4.18755	2.32e-07	2.59e-06	chr3L	4510697	4532145	Tie	-
ttk	1.22857	8.34273	2.33e-07	2.6e-06	chr3R	27539590	27561114	ttk	+
eg	1.84124	2.77909	2.4e-07	2.67e-06	chr3L	21801802	21810700	eg	+
KrT95D	1.2797	5.41076	2.64e-07	2.92e-06	chr3R	19824161	19857532	KrT95D	-
cib	1.08922	11.2825	2.79e-07	3.09e-06	chrX	4000147	4005014	cib	+
Snap24	1.21665	5.93574	2.94e-07	3.22e-06	chr3R	5587026	5588872	Snap24	-
CG40178	1.26342	6.0596	2.95e-07	3.23e-06	chr3LHet	1181139	1396811	CG40178	-
CG2201	1.40127	3.95315	2.98e-07	3.26e-06	chr2L	21614231	21623627	CG2201	-
BI-1	1.23113	7.46867	3.03e-07	3.31e-06	chr3L	8300244	8302041	BI-1	-
CG11034	1.86954	2.81005	3.05e-07	3.34e-06	chr2L	5805394	5808858	CG11034	+
CG14566	1.39098	4.49606	3.08e-07	3.36e-06	chr3L	21732578	21733409	CG14566	-
CG30101	1.45556	4.05755	3.1e-07	3.38e-06	chr2R	13295762	13297705	CG30101	-
CG8386	1.30105	6.14016	3.16e-07	3.44e-06	chr2R	11894395	11895160	CG8386	-
CR31044	1.60618	8.06988	3.29e-07	3.57e-06	chr3R	25040283	25045389	CR31044	+
CG17816	1.21185	5.35781	3.55e-07	3.83e-06	chr3R	3681303	3712455	CG17816	-
Ubc-E2H	1.16556	7.61336	3.59e-07	3.87e-06	chrX	7982034	7988097	Ubc-E2H	-
Npc1a	1.1346	6.92909	3.8e-07	4.1e-06	chr2L	10213891	10220957	Npc1a	-
CG5807	1.19403	5.48897	4.46e-07	4.75e-06	chr3R	20631166	20639734	CG5807	-
CalpA	1.1488	6.29004	4.61e-07	4.9e-06	chr2R	15312577	15318068	CalpA	+
Lamp1	1.10438	8.755	4.9e-07	5.2e-06	chr2L	21573388	21577103	Lamp1	+
snoRNA:Me28S-C437	1.82721	2.74395	5.03e-07	5.32e-06	chr2L	4085889	4086005	snoRNA:Me28S-C437	+
Cad87A	1.17488	7.62064	5.04e-07	5.33e-06	chr3R	7719233	7774851	Cad87A	-
CAP	1.67039	3.38021	5.36e-07	5.66e-06	chr2R	6156520	6194529	CAP	+
Mct1	2.5994	2.19719	5.49e-07	5.79e-06	chrX	2088615	2099406	Mct1	+
edl	1.33788	6.84876	5.5e-07	5.8e-06	chr2R	14555025	14561037	edl	-
DOR	1.38285	6.10403	6.06e-07	6.37e-06	chr3L	4406942	4420648	DOR	+
CG11170	1.35542	4.48545	6.23e-07	6.53e-06	chr2R	18064923	18070337	CG11170	-
GalNAc-T2	1.33028	7.28978	6.65e-07	6.94e-06	chrX	18389208	18393902	GalNAc-T2	-
sm	1.16324	6.40132	6.88e-07	7.18e-06	chr2R	15405368	15519013	sm	-
CG42388	1.22985	5.33724	7.08e-07	7.37e-06	chrX	8924237	8948608	CG42388	+
Tequila	1.94507	2.81028	7.38e-07	7.65e-06	chr3L	9067744	9085231	Tequila	+
CG1636	1.18515	5.00149	7.4e-07	7.67e-06	chrX	8167449	8170234	CG1636	+
CG32100	1.26219	4.35867	7.47e-07	7.73e-06	chr3L	12260627	12262903	CG32100	+
CG17721	1.19031	5.35018	7.52e-07	7.78e-06	chr3R	7060861	7061799	CG17721	+
CG4074	1.35167	3.864	7.55e-07	7.8e-06	chr3L	20761441	20762582	CG4074	-
ogre	1.05696	10.171	7.62e-07	7.87e-06	chrX	6867650	6885351	ogre	-
Osi7	3.99222	5.95546	7.75e-07	7.99e-06	chr3R	2074715	2077405	Osi7	+
CG17272	1.22668	6.98229	7.93e-07	8.15e-06	chr3R	16649034	16649961	CG17272	-
CG10082	1.19636	7.4942	8.17e-07	8.36e-06	chr2R	17533681	17545440	CG10082	+
CG4662	1.21904	4.81609	8.62e-07	8.8e-06	chr3R	15673032	15680125	CG4662	+
CG32017	2.01071	2.48646	8.69e-07	8.86e-06	chr4	1158455	1167155	CG32017	-
CG4455	1.06629	8.21586	8.79e-07	8.96e-06	chr2L	16352919	16354539	CG4455	+
Asator	1.15222	6.44664	9.04e-07	9.18e-06	chr4	490034	506659	Asator	-
bchs	1.58093	4.36597	9.34e-07	9.47e-06	chr2L	5907168	5922776	bchs	+
G-oalpha47A	1.09979	7.25946	9.61e-07	9.74e-06	chr2R	6325489	6353206	G-oalpha47A	+
Osi12	4.59794	5.45234	1.01e-06	1.02e-05	chr3R	2104252	2108217	Osi12	+
EcR	1.15468	7.33618	1.07e-06	1.07e-05	chr2R	1975377	2056592	EcR	-
CG1161	1.09089	7.25067	1.08e-06	1.08e-05	chr3R	1180813	1182470	CG1161	+
shf	1.07513	7.75217	1.09e-06	1.09e-05	chrX	6665476	6673692	shf	-
CG8507	1.10699	6.76701	1.1e-06	1.1e-05	chr3R	5617204	5618820	CG8507	+
spg	1.50738	4.05625	1.11e-06	1.11e-05	chr3R	24670991	24696161	spg	+
bou	1.16623	7.66469	1.14e-06	1.14e-05	chrX	6880519	6881221	bou	+
CG5191	1.28783	5.17515	1.17e-06	1.17e-05	chr3R	16386586	16398722	CG5191	+
Adk3	1.13029	5.24179	1.2e-06	1.2e-05	chr3R	6713287	6715310	Adk3	-
alpha-Man-IIb	1.28902	5.24773	1.27e-06	1.26e-05	chr3R	11629969	11649840	alpha-Man-IIb	+
sano	1.52324	7.4123	1.27e-06	1.26e-05	chr2R	14765898	14847000	sano	+
MSBP	1.09012	8.2508	1.33e-06	1.32e-05	chrX	15781599	15784149	MSBP	-
CG5254	1.72686	3.00207	1.38e-06	1.36e-05	chrX	650220	652752	CG5254	+
CG15080	2.31046	2.33054	1.38e-06	1.36e-05	chr2R	14670805	14682105	CG15080	+
CG17454	1.10312	7.24514	1.39e-06	1.36e-05	chr3L	23708122	23709789	CG17454	+
GstZ1	1.23655	4.27145	1.42e-06	1.39e-05	chr3R	5281238	5282268	GstZ1	-
CG14984	1.22777	5.26333	1.49e-06	1.45e-05	chr3L	3951192	3952550	CG14984	-
stai	1.05774	9.75745	1.5e-06	1.46e-05	chr2L	6100376	6124653	stai	+
CG32365	1.29767	4.13354	1.56e-06	1.51e-05	chr3L	7862143	7887914	CG32365	+
GNBP1	1.07534	6.79757	1.56e-06	1.52e-05	chr3L	18668899	18670976	GNBP1	+
Atg8a	1.0441	8.55946	1.61e-06	1.56e-05	chrX	10658910	10662368	Atg8a	-
CG33494	2.12553	2.18741	1.62e-06	1.57e-05	chr3R	21319202	21320883	CG33494	-
hbs	1.44287	5.92917	1.64e-06	1.59e-05	chr2R	10898902	10928885	hbs	+
Fer2LCH	1.03689	8.25583	1.66e-06	1.6e-05	chr3R	26213525	26216306	Fer2LCH	+
CG5027	1.18607	4.67727	1.73e-06	1.67e-05	chr3L	16222199	16224239	CG5027	+
CG15098	1.06251	7.89277	1.75e-06	1.68e-05	chr2R	14720876	14722276	CG15098	-
CG8498	1.20387	7.82005	1.77e-06	1.7e-05	chr2L	8161793	8162418	CG8498	-
drk	1.04395	8.01444	2e-06	1.92e-05	chr2R	9382726	9390342	drk	-
pnt	1.10389	5.88985	2.19e-06	2.09e-05	chr3R	19115952	19171889	pnt	-
CG3168	1.22578	5.21933	2.24e-06	2.14e-05	chrX	6614507	6634019	CG3168	-
CG42321	1.21745	5.18797	2.26e-06	2.15e-05	chr2R	9302482	9326550	CG42321	-
CG42663	1.21974	5.4602	2.28e-06	2.17e-05	chr2R	8592678	8639050	CG42663	+
cana	1.16838	6.18172	2.33e-06	2.22e-05	chr2L	11269779	11277846	cana	+
Gef64C	1.35958	5.87696	2.37e-06	2.26e-05	chr3L	4692782	4796253	Gef64C	+
pncr013:4	1.07541	6.67214	2.4e-06	2.28e-05	chr4	488122	492102	pncr013:4	+
del	1.24595	4.94138	2.42e-06	2.29e-05	chr2L	21145136	21148546	del	-
Su(H)	1.28671	5.44646	2.42e-06	2.29e-05	chr2L	15039495	15043335	Su(H)	+
CG34382	2.14733	2.28293	2.48e-06	2.35e-05	chr3L	9872084	9877593	CG34382	+
rdo	1.11413	6.65341	2.49e-06	2.35e-05	chr2L	18012406	18070248	rdo	+
GstD3	1.10708	6.95638	2.53e-06	2.4e-05	chr3R	8198789	8199535	GstD3	+
ave	1.33846	4.46137	2.72e-06	2.57e-05	chr2R	10640030	10640774	ave	+
CG3036	1.20492	4.95301	2.79e-06	2.62e-05	chr2L	4892111	4903889	CG3036	+
CG14367	2.08012	2.3051	2.83e-06	2.66e-05	chr3R	9519774	9521235	CG14367	+
Kal1	1.05892	7.16001	2.85e-06	2.67e-05	chr3R	19967116	19973212	Kal1	+
Drep-4	1.19125	5.10287	2.95e-06	2.76e-05	chr2L	13283911	13286462	Drep-4	-
p120ctn	1.02432	8.01225	2.99e-06	2.79e-05	chr2R	482792	496997	p120ctn	+
CG7272	1.19722	4.3262	3e-06	2.8e-05	chr3L	15494037	15496869	CG7272	+
fog	1.10655	5.73872	3.23e-06	2.99e-05	chrX	22226585	22257030	fog	-
CG32579	1.10466	4.83482	3.32e-06	3.07e-05	chrX	16217318	16219801	CG32579	+
dp	1.49127	9.04582	3.6e-06	3.31e-05	chr2L	4477461	4595054	dp	-
rpr	1.2404	4.15754	3.62e-06	3.33e-05	chr3L	18390634	18391535	rpr	-
CG4091	1.11647	4.83881	3.64e-06	3.35e-05	chr2R	19586468	19589924	CG4091	-
rap	1.23212	5.63511	3.65e-06	3.35e-05	chrX	4561314	4573619	rap	-
Synd	1.08317	6.81108	3.66e-06	3.37e-05	chr3R	16658520	16665840	Synd	+
CG2233	2.39458	2.51993	3.67e-06	3.37e-05	chrX	7929773	7931550	CG2233	-
Hs2st	1.08601	5.2675	3.74e-06	3.43e-05	chr2L	19442832	19444761	Hs2st	-
CaMKII	1.00012	7.81248	3.8e-06	3.48e-05	chr4	1055913	1074329	CaMKII	-
fus	1.10344	7.54151	3.97e-06	3.62e-05	chr2R	11544822	11564174	fus	-
CG2219	1.01096	7.31659	3.99e-06	3.64e-05	chr4	198063	200015	CG2219	-
CG12811	1.05983	5.67732	4e-06	3.64e-05	chr3R	5872973	5874289	CG12811	-
qkr58E-3	1.06348	7.57898	4.06e-06	3.69e-05	chr2R	18296796	18299049	qkr58E-3	-
orb2	1.33344	4.2922	4.08e-06	3.71e-05	chr3L	8930199	8947563	orb2	-
CG30428	1.18527	4.47382	4.3e-06	3.89e-05	chr2R	21140836	21142058	CG30428	+
sick	1.61898	6.26936	4.48e-06	4.04e-05	chr2L	19796364	19958424	sick	+
rst	1.07946	6.42078	4.65e-06	4.19e-05	chrX	2846240	2867867	rst	-
Cdk5alpha	1.97271	2.79668	4.71e-06	4.24e-05	chr2L	10308130	10310956	Cdk5alpha	-
haf	1.10671	5.36043	4.74e-06	4.27e-05	chr2L	1555128	1608404	haf	+
CG15212	1.81219	3.49705	4.94e-06	4.43e-05	chr3L	5124644	5125227	CG15212	+
Wnt2	1.2308	6.35655	4.99e-06	4.47e-05	chr2R	5381673	5390693	Wnt2	+
Tsp42Ef	1.03939	6.02978	5.12e-06	4.57e-05	chr2R	2912514	2915587	Tsp42Ef	+
CG30463	1.14787	6.26833	5.69e-06	5.05e-05	chr2R	12560965	12618889	CG30463	-
Sps2	1.06502	5.05543	5.89e-06	5.22e-05	chr2L	10342593	10344223	Sps2	+
W	1.01383	8.39544	6.26e-06	5.54e-05	chr3L	18160842	18178741	W	-
CG33993	1.21791	5.37586	6.29e-06	5.57e-05	chr3L	5926135	5943758	CG33993	-
ced-6	1.02652	6.65269	6.31e-06	5.58e-05	chr2R	5322173	5332439	ced-6	-
Utx	1.01461	6.37384	6.63e-06	5.82e-05	chr2L	10272324	10278811	Utx	-
CG9640	1.29981	3.80878	7.16e-06	6.24e-05	chr2R	12932247	12934273	CG9640	+
l(1)G0193	1.03361	5.76846	7.28e-06	6.33e-05	chrX	7835510	7841039	l(1)G0193	-
CG10262	2.04441	2.07787	7.41e-06	6.43e-05	chr2L	19582822	19583990	CG10262	-
CG1637	1.02107	6.14635	7.45e-06	6.46e-05	chrX	10764626	10771840	CG1637	-
CG30460	1.45302	3.80671	7.53e-06	6.52e-05	chr2R	12953475	12974747	CG30460	-
CG8195	1.14237	4.56066	8.14e-06	7.03e-05	chr2R	11450200	11453291	CG8195	-
CG8323	1.50127	2.93447	8.32e-06	7.16e-05	chr2R	10052559	10054496	CG8323	+
CR43650	1.30732	5.16303	8.33e-06	7.17e-05	chr2R	12716604	12723038	CR43650	+
uex	1.0704	6.96857	8.38e-06	7.21e-05	chr2RHet	3136443	3181418	uex	-
CG5262	1.24065	4.28856	8.55e-06	7.33e-05	chr3L	20421061	20423575	CG5262	-
gogo	3.46049	2.04662	8.81e-06	7.53e-05	chr3L	20261958	20288233	gogo	-
CG30197	1.65825	2.71724	9.1e-06	7.76e-05	chr2R	10401538	10402499	CG30197	+
GLaz	1.22861	4.23855	9.48e-06	8.05e-05	chr2R	9051558	9055535	GLaz	-
hk	1.06416	5.45656	9.58e-06	8.1e-05	chr2L	19030843	19033498	hk	-
sprt	1.46706	3.94462	1e-05	8.46e-05	chr2R	7272237	7284935	sprt	-
Samuel	1.24157	6.74457	1.02e-05	8.6e-05	chr2L	11013220	11066997	Samuel	-
CG5104	1.08852	5.73423	1.03e-05	8.72e-05	chr3L	20514108	20515535	CG5104	+
CYLD	1.01234	5.69467	1.04e-05	8.73e-05	chr2L	10295856	10299827	CYLD	-
CG31108	1.10049	5.07416	1.06e-05	8.91e-05	chr3R	20938586	20948631	CG31108	-
spz6	1.57953	5.43535	1.06e-05	8.95e-05	chr2R	20644902	20647989	spz6	+
Cad86C	1.22301	7.00431	1.08e-05	9.07e-05	chr3R	6652800	6674751	Cad86C	+
CG31121	1.1581	7.96706	1.08e-05	9.09e-05	chr3R	20707187	20720327	CG31121	-
GATAd	1.02838	5.63386	1.12e-05	9.34e-05	chr2L	10333733	10339185	GATAd	+
pen-2	1.11721	5.79805	1.12e-05	9.34e-05	chr2R	14164943	14165658	pen-2	+
CG11966	2.35792	2.22879	1.17e-05	9.79e-05	chr3R	4775967	4788759	CG11966	-
CG10237	1.07516	4.78536	1.18e-05	9.86e-05	chr2L	19435849	19442727	CG10237	-
CG34038	1.0445	5.12813	1.21e-05	0.000100457	chr2R	21055181	21057378	CG34038	+
spz4	2.37883	2.78275	1.21e-05	0.000100596	chr2L	11501750	11508650	spz4	+
out	1.47661	3.00954	1.22e-05	0.000101369	chrX	19205061	19216098	out	-
Ero1L	1.01974	5.00238	1.26e-05	0.000104452	chr3L	4170403	4173789	Ero1L	+
HPS4	1.07028	4.85261	1.27e-05	0.000104873	chr2R	13571101	13578327	HPS4	+
CR43432	1.09332	6.81415	1.31e-05	0.000108192	chr3L	14969725	14970731	CR43432	-
CR43496	1.25825	4.02324	1.44e-05	0.000117838	chrX	6652642	6653524	CR43496	-
ZnT63C	1.0846	6.10377	1.55e-05	0.000126437	chr3L	3303707	3314009	ZnT63C	+
kn	1.10219	5.99219	1.55e-05	0.00012663	chr2R	10660151	10694566	kn	-
Cad96Cb	1.6309	2.59133	1.67e-05	0.000135261	chr3R	21049877	21058043	Cad96Cb	-
CG11652	1.08094	5.27965	1.69e-05	0.000136336	chr3L	11686978	11690063	CG11652	-
CG14883	1.14313	4.49654	1.71e-05	0.000138317	chr3R	12281773	12283955	CG14883	+
CG3077	1.14003	4.8823	1.88e-05	0.000150156	chr2L	2763415	2765665	CG3077	-
ckd	1.03479	4.9252	1.89e-05	0.000151207	chr3L	3257877	3268184	ckd	+
CG15547	1.70404	2.40136	1.9e-05	0.00015182	chr3R	26707513	26709225	CG15547	-
CG13676	1.12432	8.09435	1.93e-05	0.000153834	chr3L	8134967	8144913	CG13676	-
yellow-f	2.22902	2.25248	1.98e-05	0.000157018	chr3R	8817170	8818923	yellow-f	-
CG8360	1.17631	3.93218	2.13e-05	0.000168505	chr2L	8212958	8214135	CG8360	+
CG3040	1.14158	4.44852	2.23e-05	0.000176166	chrX	6866356	6867443	CG3040	-
S1P	1.05229	4.72482	2.25e-05	0.000177204	chr3L	21606896	21610476	S1P	-
Gal	1.63152	4.1147	2.28e-05	0.000179143	chr2L	6003573	6006827	Gal	-
CG4562	1.11843	4.02963	2.32e-05	0.000182007	chr3R	15691138	15701400	CG4562	-
CG40228	1.12619	8.00542	2.4e-05	0.000188582	chr3LHet	2188915	2190731	CG40228	-
CG10623	1.22803	3.65837	2.41e-05	0.000188786	chr2L	18955480	18957169	CG10623	-
CG42741	1.24055	4.89759	2.47e-05	0.000193195	chr2R	18898600	18930462	CG42741	-
bru-2	2.08057	2.45107	2.49e-05	0.000194558	chr2L	12344218	12397528	bru-2	+
CG31030	1.50457	2.71944	2.61e-05	0.000203694	chr3R	25990413	25992152	CG31030	-
CG10338	1.13671	4.08102	2.63e-05	0.00020515	chr2L	18695732	18698571	CG10338	+
CG13258	1.48912	2.99988	2.66e-05	0.000207301	chr2L	16292126	16292970	CG13258	-
Ag5r	1.65751	2.48991	2.67e-05	0.000207985	chrX	14678696	14680584	Ag5r	-
CG6656	1.04009	4.8783	2.7e-05	0.000209314	chr3R	17701014	17703510	CG6656	+
Klp64D	1.17613	4.4742	2.86e-05	0.00022053	chr3L	5349963	5352456	Klp64D	-
CG32039	1.25936	3.88122	3.41e-05	0.00025878	chr3L	9352098	9352847	CG32039	+
fat-spondin	1.51356	3.57312	3.47e-05	0.000262683	chr2R	12941507	12946810	fat-spondin	+
disco-r	1.30603	3.36274	3.58e-05	0.000270608	chrX	16012820	16043010	disco-r	-
CG13188	1.24579	4.51471	3.67e-05	0.000276442	chr2R	7826988	7854942	CG13188	+
CG43867	1.19403	4.89954	3.69e-05	0.000277665	chrX	702249	822008	CG43867	-
CG17294	1.03753	4.58262	3.78e-05	0.000284333	chr2L	8377034	8378206	CG17294	+
CG7131	2.43039	2.00618	3.78e-05	0.000284497	chr3R	14112341	14114499	CG7131	-
Rab30	1.12921	4.05373	3.81e-05	0.000286139	chr2L	7030492	7032603	Rab30	-
CG42863	1.11285	4.68913	3.88e-05	0.000291419	chr3L	1950305	1964178	CG42863	-
noe	1.22141	5.99169	3.89e-05	0.000291999	chr3L	17393446	17394448	noe	-
sdk	1.08653	7.94433	3.95e-05	0.000295446	chrX	580872	643529	sdk	+
GXIVsPLA2	1.17246	4.32449	4.4e-05	0.000326428	chr3L	15948195	15949565	GXIVsPLA2	+
Karl	1.3769	3.32784	4.41e-05	0.000326428	chrX	11682876	11686286	Karl	+
scrib	1.08824	7.85201	4.5e-05	0.000332702	chr3R	22362071	22429773	scrib	+
Obp83g	1.57671	4.10188	4.54e-05	0.000335626	chr3R	1937391	1938019	Obp83g	-
CG17760	1.68328	2.32694	4.8e-05	0.000352379	chr2R	8513312	8516124	CG17760	+
CG3280	1.9556	2.1747	4.86e-05	0.000356323	chr3L	9596700	9607009	CG3280	+
pallidin	1.21542	3.8234	5.26e-05	0.000383403	chr3L	11682730	11684499	pallidin	-
dnc	1.16407	7.50879	6.18e-05	0.00044551	chrX	3070472	3237800	dnc	+
CG30438	1.47847	2.78501	6.26e-05	0.000450995	chr2R	1384178	1437048	CG30438	+
CG42747	1.0076	6.47538	6.63e-05	0.0004743	chr3L	6393691	6479064	CG42747	+
Syx6	1.01343	4.52797	6.69e-05	0.000478054	chr2R	7107021	7109985	Syx6	+
CG9231	1.08478	5.04809	6.86e-05	0.000489573	chr3L	19578192	19579070	CG9231	-
tutl	1.16498	7.71385	7.09e-05	0.000505415	chr2L	4283147	4323781	tutl	+
CG32447	1.19294	7.36607	7.38e-05	0.000525262	chr3L	21683711	21699465	CG32447	-
CG14512	1.20256	3.37503	7.66e-05	0.000544124	chr3R	24963691	24964295	CG14512	-
imd	1.11735	4.88129	8.05e-05	0.000569306	chr2R	14297295	14299024	imd	-
CG7646	1.11412	4.18696	8.6e-05	0.000606206	chr3L	19984986	19989012	CG7646	+
CG42553	1.02406	4.47453	9.02e-05	0.000632298	chr3L	834092	835515	CG42553	+
neur	1.01071	4.59334	9.28e-05	0.000648087	chr3R	4846067	4865193	neur	-
Adgf-A	1.89842	2.61821	9.5e-05	0.000661467	chr3L	17744830	17757258	Adgf-A	-
CG11601	1.04282	3.89883	9.63e-05	0.000670467	chr2L	281970	283281	CG11601	-
CG17834	1.00457	5.07401	9.68e-05	0.000673296	chr2L	8529140	8541439	CG17834	+
CR30055	1.10827	3.70568	0.000108141	0.000743376	chr2R	8476807	8478387	CR30055	+
CG15345	1.08892	3.59994	0.00011268	0.000770061	chrX	8291188	8292294	CG15345	-
CG10407	1.15761	4.29719	0.00011604	0.000790189	chr3R	11870468	11871852	CG10407	-
CG8080	1.17148	3.39747	0.000120093	0.000815243	chr2R	4977278	4980474	CG8080	-
CG2556	1.1813	3.55622	0.000121732	0.000825263	chrX	12391193	12410580	CG2556	+
CG10147	1.46963	3.04658	0.000124621	0.000844097	chr3L	6479266	6481524	CG10147	-
Nrk	1.41521	2.69865	0.000124975	0.000845749	chr2R	9047553	9050989	Nrk	+
CG10681	1.01481	4.05015	0.000126086	0.000851372	chr3L	12494612	12495747	CG10681	+
CG34347	1.04306	5.37286	0.000130465	0.000879382	chr3R	27136878	27197470	CG34347	+
CG5399	1.90511	2.10675	0.00014342	0.000957392	chr3R	11520962	11522864	CG5399	+
CR42861	1.01656	3.85692	0.000146452	0.000975068	chrX	13638960	13639509	CR42861	+
Cirl	1.14252	9.73527	0.00014913	0.00099203	chr2R	4502226	4512708	Cirl	+
CG33096	1.04599	4.50844	0.000172007	0.00112651	chr3R	20923363	20925507	CG33096	+
CG43333	1.15031	3.90461	0.000173259	0.00113276	chr2L	14163507	14180686	CG43333	-
ct	1.04775	6.41643	0.000191688	0.00124048	chrX	7503180	7572892	ct	+
Glt	1.02016	5.88992	0.000201813	0.00130157	chr2L	8672697	8676804	Glt	+
Tsp42Ej	1.44615	2.49528	0.000201897	0.00130157	chr2R	2927640	2930267	Tsp42Ej	+
CG7724	1.17949	3.12116	0.000221994	0.00140732	chr3L	17048712	17051633	CG7724	+
unc-104	1.13056	4.3453	0.000228152	0.00143604	chr2R	12639005	12660002	unc-104	-
CG15362	1.05386	3.93027	0.000229955	0.00144635	chr2L	1981175	1982099	CG15362	+
CG1840	1.28946	6.0896	0.000234273	0.00146927	chrX	11782384	11783219	CG1840	+
CG34232	2.14252	2.07864	0.000246974	0.00154257	chr2R	8052413	8053224	CG34232	-
CR34335	1.26037	12.2163	0.000250493	0.00156199	chrX	3439894	3440143	CR34335	-
stan	1.09051	7.07955	0.000255625	0.00159204	chr2R	6560849	6608643	stan	+
CG32354	1.86052	5.70027	0.000277443	0.00170631	chr3L	8408956	8415305	CG32354	-
CG13189	1.02102	3.65579	0.000287051	0.00175901	chr2R	7787023	7788899	CG13189	+
CG5039	1.12592	3.47193	0.000296308	0.00181209	chr3R	21504404	21505251	CG5039	+
Dhap-at	1.09977	3.46672	0.000305548	0.00186411	chr3R	21311339	21316658	Dhap-at	-
chas	1.10902	7.10169	0.000315042	0.00191571	chrX	17566483	17592559	chas	-
CG9674	1.04667	7.07017	0.000331462	0.00200376	chr3L	16780672	16800831	CG9674	-
CG11158	1.20766	2.99822	0.000346557	0.002088	chrX	13576940	13578649	CG11158	+
pwn	1.27061	6.51113	0.00034663	0.002088	chr2R	3170076	3188309	pwn	+
CG32639	1.70422	2.10751	0.000360753	0.00216708	chrX	13129957	13130599	CG32639	-
mas	1.11895	7.09095	0.000368282	0.00220622	chr3L	4161665	4167464	mas	-
gukh	1.14234	6.81889	0.000428763	0.00253171	chr3R	14809746	14848160	gukh	+
CR44030	1.0927	3.23104	0.000445109	0.00261506	chr4	980300	983318	CR44030	+
blos4	1.23162	3.6153	0.000450886	0.00264187	chr3L	10872184	10873288	blos4	+
Kul	1.01427	4.46127	0.000465918	0.00272053	chr3R	25551551	25558388	Kul	+
CG34445	1.06879	3.18426	0.000473654	0.00276359	chr2R	18535396	18535978	CG34445	-
NtR	1.27681	2.6102	0.000477477	0.00278269	chr2R	18015313	18017689	NtR	+
CG8568	1.26271	2.80965	0.000531691	0.00306004	chrX	17343017	17346576	CG8568	-
CG14450	1.08438	3.75739	0.000532939	0.00306606	chr3L	22719333	22720889	CG14450	-
CG15211	1.48753	2.06214	0.000540294	0.00310369	chrX	10666576	10673014	CG15211	+
PGRP-LC	1.25862	2.79726	0.000613345	0.00348523	chr3L	9331909	9341436	PGRP-LC	+
CG18336	1.58003	2.29473	0.00061385	0.0034868	chr2R	7181280	7182091	CG18336	-
CG15879	1.43563	2.35369	0.000617265	0.00349967	chr3L	2167549	2169108	CG15879	-
CG1718	1.16	3.41542	0.000642214	0.00363032	chrX	21163334	21177692	CG1718	-
CG12224	1.1411	3.79954	0.000643678	0.00363321	chr3R	7806425	7808344	CG12224	-
blos2	1.19213	3.85548	0.000645444	0.00363913	chr3L	11054670	11055315	blos2	+
CG42331	3.55026	3.43884	0.000655122	0.00368824	chr3R	20597902	20610284	CG42331	+
bwa	1.0068	3.44676	0.000695116	0.00389756	chr2L	20066369	20073719	bwa	+
CG10669	1.05896	3.62503	0.000702893	0.00393538	chr3R	21157084	21160965	CG10669	-
CG8152	1.05391	3.43289	0.000783883	0.00433154	chr2R	11197435	11198639	CG8152	-
CG33056	1.0932	3.62635	0.000969849	0.00521614	chr3L	21191360	21196332	CG33056	-
CG14937	1.54486	2.13768	0.00105721	0.00562368	chr2L	11792411	11794086	CG14937	-
CG43273	1.08625	3.46687	0.00112515	0.00595391	chr3R	20656022	20656695	CG43273	+
CG10165	1.10319	3.67915	0.00113166	0.00598627	chr2L	19527280	19530301	CG10165	-
moody	1.4438	3.31528	0.00119642	0.00629393	chrX	1938324	1944153	moody	-
CG6023	1.44852	2.19803	0.00145663	0.00749716	chrX	18208155	18215198	CG6023	-
RhoGAP15B	1.03031	5.41383	0.001521	0.0077707	chrX	16837751	16850028	RhoGAP15B	+
CG11897	1.03618	3.48425	0.00154408	0.00785964	chr3R	24983843	24990688	CG11897	+
CG11409	1.03038	4.1471	0.00156775	0.00795934	chrX	1223550	1232255	CG11409	-
CG14968	1.17243	2.56777	0.00162389	0.00818661	chr3L	3299335	3303112	CG14968	-
CG34120	1.09234	3.5237	0.00162743	0.00820175	chrX	20994979	21011281	CG34120	+
pug	1.00509	5.43546	0.00169991	0.00852192	chr3R	6522239	6529038	pug	+
pk	1.03448	6.61515	0.00176838	0.00884479	chr2R	3038207	3110883	pk	+
CG10512	1.79813	2.22962	0.00184869	0.00920719	chr3L	21196019	21201192	CG10512	+
CG3253	1.02308	2.86992	0.00201997	0.00994968	chr2R	20001920	20003882	CG3253	+
BG4	1.04924	3.32386	0.00217228	0.0106278	chr3R	17860176	17861339	BG4	+
CG30054	1.33065	2.06492	0.00272473	0.0130705	chr2R	8511230	8512857	CG30054	+
GlcAT-P	1.24318	2.98404	0.00309876	0.0146027	chr3L	11170053	11190636	GlcAT-P	-
CR40469	1.86744	3.59878	0.00311067	0.0146543	chrX	18879	19093	CR40469	+
CG31337	1.43463	2.48816	0.00318313	0.0149586	chr3R	9369687	9371106	CG31337	-
CG6847	1.03273	3.50071	0.00335657	0.0156818	chrX	17805495	17818198	CG6847	+
Shroom	1.06615	6.89745	0.00347271	0.016165	chr2R	10195666	10239312	Shroom	+
CG4911	1.0664	3.06892	0.00351205	0.0163201	chr3L	9062748	9065831	CG4911	-
aay	1.2338	2.89724	0.00356183	0.0165343	chr3L	9416352	9417881	aay	+
CG16771	1.17638	2.21785	0.00370651	0.0171018	chr2L	19424049	19429224	CG16771	+
Asph	1.2209	2.20343	0.00396841	0.0181508	chr2R	11997835	12004501	Asph	+
CG31176	1.01736	2.68637	0.00398535	0.0182228	chr3R	17498024	17545382	CG31176	-
CG2611	1.15814	2.29114	0.00417829	0.0190081	chr2L	20650188	20650898	CG2611	+
CG13627	1.12837	2.56006	0.00425451	0.0193145	chr3R	20538505	20543145	CG13627	+
CG14567	1.10368	3.32369	0.0044284	0.0200204	chr3L	21730805	21731530	CG14567	-
CG10208	1.2416	2.5601	0.00444014	0.0200616	chr3R	19598719	19599849	CG10208	-
ine	1.32115	2.10841	0.00481637	0.021595	chr2L	4467999	4477022	ine	-
CG13631	2.25412	2.07962	0.00533982	0.0235471	chr3R	20595075	20595833	CG13631	+
CG7322	1.02135	2.54898	0.00641549	0.0276192	chrX	18749905	18751484	CG7322	-
CG8317	1.00845	2.90035	0.00697692	0.0297422	chr2R	12462083	12464087	CG8317	-
yellow-d	1.11935	2.10811	0.00758761	0.0318994	chr2R	19266055	19267961	yellow-d	+
CG5285	1.18893	2.26122	0.00776779	0.0325491	chr3R	12976308	12977352	CG5285	+
Tsf3	1.15295	2.46057	0.0123376	0.0483355	chr2R	12114030	12117379	Tsf3	+

## Sheet: genes_decreasing_24hAPF_44hAPF
symbol	logFC	logCPM	PValue	FDR	chrom	left	right	symbol	strand
CG15905	-7.98393	8.91423	2.47e-129	5.37e-126	chr2R	15533987	15535150	CG15905	-
CG34247	-6.96974	10.8967	1.65e-102	9.67e-100	chr3L	16254284	16254705	CG34247	-
Cpr72Ea	-6.0027	9.72243	3.89e-99	1.8e-96	chr3L	16355702	16356850	Cpr72Ea	+
Spn43Aa	-5.44684	11.7782	4.53e-96	1.68e-93	chr2R	3035196	3036794	Spn43Aa	+
CG13064	-7.60084	7.28107	1.25e-95	4.55e-93	chr3L	16273503	16273960	CG13064	+
CG13053	-7.55499	9.71964	1.41e-95	5e-93	chr3L	16252136	16252822	CG13053	-
stg	-5.08494	8.7687	5.24e-80	9.61e-78	chr3R	25077547	25081522	stg	-
bip1	-5.4516	7.19227	6.57e-76	1.04e-73	chr3L	8047432	8051813	bip1	-
CG4576	-8.30403	5.65134	8.13e-76	1.28e-73	chr3R	11651468	11656043	CG4576	+
bnb	-7.13413	13.8301	2.21e-74	3.31e-72	chrX	18688552	18691712	bnb	-
Eip93F	-5.10885	11.2287	8.4e-74	1.24e-71	chr3R	17774835	17840261	Eip93F	+
CG15213	-5.36733	7.73426	9.46e-68	1.2e-65	chr3L	5125895	5126320	CG15213	-
Obp56a	-4.46824	10.1777	2.6e-66	3.15e-64	chr2R	15585227	15586015	Obp56a	+
CG10026	-4.84782	6.72758	4.49e-63	4.86e-61	chr2L	19454255	19457723	CG10026	+
Cpr12A	-6.1123	6.20331	7.11e-63	7.48e-61	chrX	13437675	13438952	Cpr12A	+
Obp99a	-7.90825	6.41175	2.9e-62	2.93e-60	chr3R	25497378	25498056	Obp99a	+
Hsp27	-4.61933	11.9465	1.61e-61	1.6e-59	chr3L	9377162	9378382	Hsp27	+
CG14915	-7.08724	5.1263	2.99e-61	2.94e-59	chr2L	11071026	11071532	CG14915	+
CG17843	-5.56913	5.71552	2.92e-59	2.71e-57	chr3R	17739470	17741268	CG17843	+
CG11275	-5.58087	5.44395	1.55e-54	1.29e-52	chr2R	18067198	18070147	CG11275	+
Mur89F	-4.72203	7.32334	4.07e-54	3.34e-52	chr3R	12978716	13027852	Mur89F	-
pncr002:3R	-5.31808	7.00525	2.42e-52	1.9e-50	chr3R	2525273	2525886	pncr002:3R	-
polo	-4.73502	5.43812	2.81e-49	2.1e-47	chr3L	20302753	20306566	polo	+
Hsp23	-4.32816	10.2343	1.96e-47	1.41e-45	chr3L	9374981	9375865	Hsp23	+
CG9427	-4.26528	6.18565	3.02e-46	2.01e-44	chr3R	5450878	5452652	CG9427	-
CG10005	-4.4401	6.2326	7.93e-46	5.12e-44	chr3R	7800877	7802919	CG10005	-
CG14441	-4.13507	7.41317	1.2e-45	7.72e-44	chrX	6593540	6613412	CG14441	+
Spn42Dd	-3.9671	6.32848	1.49e-45	9.53e-44	chr2R	2770784	2772378	Spn42Dd	+
CG18735	-3.54597	10.4648	2.4e-45	1.52e-43	chr2R	17685576	17686671	CG18735	-
Tom	-4.06429	6.13762	7.4e-45	4.6e-43	chr3L	14962443	14963406	Tom	+
CG7367	-5.18129	4.59346	8.78e-44	5.27e-42	chr2L	8026913	8039788	CG7367	-
CG18547	-4.8145	4.77192	8.08e-43	4.63e-41	chr3R	7804295	7806112	CG18547	-
W	-3.3915	7.52561	1.08e-41	5.82e-40	chr3L	18160842	18178741	W	-
jumu	-4.06606	5.48551	1.28e-41	6.92e-40	chr3R	6175903	6187334	jumu	+
sc	-5.85644	4.17163	3.6e-41	1.87e-39	chrX	290092	291530	sc	+
CR43432	-3.92541	5.91829	7.35e-41	3.76e-39	chr3L	14969725	14970731	CR43432	-
CG42749	-4.84111	4.71505	9.48e-41	4.82e-39	chrX	5190113	5200321	CG42749	+
CG13065	-4.45676	4.82198	1.11e-39	5.35e-38	chr3L	16270534	16271280	CG13065	+
brat	-3.43169	8.40353	1.21e-39	5.77e-38	chr2L	19133815	19179758	brat	+
Sfp78E	-7.65341	3.63291	2.26e-38	1.06e-36	chr3L	21676197	21677142	Sfp78E	-
CG9747	-3.71756	5.71945	9.7e-38	4.52e-36	chr3R	26011144	26016797	CG9747	-
ImpE2	-2.97064	12.7585	1.04e-37	4.84e-36	chr3L	3510973	3512681	ImpE2	-
Hsp67Ba	-3.1827	7.91679	1.57e-37	7.29e-36	chr3L	9370901	9372634	Hsp67Ba	-
CG43164	-3.58081	11.0717	1.63e-37	7.54e-36	chr2R	13389861	13396150	CG43164	+
CG13056	-6.56903	4.34252	3.27e-37	1.49e-35	chr3L	16326412	16326882	CG13056	+
CG15556	-9.91013	3.52665	6.7e-37	3e-35	chr3R	26953686	26956388	CG15556	-
Pen	-3.42235	7.153	2.65e-36	1.17e-34	chr2L	10056905	10060095	Pen	+
GstE5	-5.77829	3.8544	3.72e-36	1.63e-34	chr2R	14292124	14292843	GstE5	+
ovo	-3.65096	6.84552	7.88e-36	3.44e-34	chrX	4942329	4964962	ovo	+
MP1	-3.57902	5.60751	3.06e-35	1.32e-33	chr3R	133629	135557	MP1	+
ac	-5.89768	3.66284	9.83e-35	4.16e-33	chrX	264063	264980	ac	+
Kal1	-3.2082	6.31791	4.98e-34	2.07e-32	chr3R	19967116	19973212	Kal1	+
ltl	-3.75483	5.91155	1.88e-33	7.6e-32	chr3L	7512096	7521113	ltl	+
pch2	-3.48125	5.31973	5.37e-33	2.14e-31	chr3R	4385879	4387451	pch2	-
CG3726	-3.86256	5.48909	5.86e-33	2.33e-31	chrX	5811209	5835703	CG3726	+
Gyc-89Da	-3.62242	4.81883	5.64e-32	2.15e-30	chr3R	12298322	12301199	Gyc-89Da	+
Tis11	-2.94004	6.88979	8.7e-32	3.3e-30	chrX	12553394	12576587	Tis11	+
CG16959	-4.72076	4.55279	3.14e-31	1.16e-29	chr3L	15112977	15118421	CG16959	-
brk	-3.42364	4.93808	3.81e-31	1.4e-29	chrX	7201973	7205165	brk	+
modSP	-3.17391	5.57026	5.87e-31	2.15e-29	chr3R	12478167	12481384	modSP	-
CycA	-3.02977	6.07793	6.9e-31	2.51e-29	chr3L	11819818	11826678	CycA	-
NijA	-2.93938	6.68625	1.08e-30	3.9e-29	chr3L	10687457	10689977	NijA	-
CG14439	-3.60685	4.89705	1.37e-30	4.92e-29	chrX	6641581	6649785	CG14439	+
Tep2	-2.97456	6.08958	4.18e-30	1.47e-28	chr2L	7693726	7701601	Tep2	-
Drep-4	-4.0864	4.22998	1.82e-29	6.32e-28	chr2L	13283911	13286462	Drep-4	-
Su(var)205	-2.77086	7.63406	7.23e-29	2.48e-27	chr2L	8209625	8211122	Su(var)205	-
CG3625	-2.82195	6.35951	1.22e-28	4.13e-27	chr2L	283383	291751	CG3625	-
CG15093	-3.38483	5.20597	1.99e-28	6.69e-27	chr2R	14663173	14664481	CG15093	-
Nlp	-2.61619	8.07025	8.51e-28	2.77e-26	chr3R	25830506	25836074	Nlp	+
Tsp42Ei	-3.59146	4.17306	4.42e-27	1.39e-25	chr2R	2922629	2924454	Tsp42Ei	+
Chrac-16	-2.92797	5.31526	4.79e-27	1.51e-25	chrX	11911306	11911989	Chrac-16	-
CG7372	-2.84149	5.66595	8.63e-27	2.69e-25	chr3L	15613000	15617230	CG7372	+
CG11951	-3.34986	4.46748	8.74e-27	2.72e-25	chr3R	25061040	25064426	CG11951	-
Cyp9b2	-3.47443	4.47594	1.07e-26	3.33e-25	chr2R	3017781	3019644	Cyp9b2	-
CG13857	-3.35312	4.43534	1.37e-26	4.21e-25	chr3R	18217910	18219826	CG13857	-
tsl	-2.99928	4.99863	2.92e-26	8.8e-25	chr3R	17603835	17608258	tsl	-
psh	-3.62018	3.99103	7.95e-26	2.38e-24	chrX	18378514	18380954	psh	-
CG13023	-2.9943	13.4309	8.86e-26	2.63e-24	chr3L	16917437	16920534	CG13023	-
CG9572	-5.36787	3.4948	1.46e-25	4.28e-24	chrX	20042156	20049547	CG9572	+
CG10359	-2.80796	5.44614	2.17e-25	6.3e-24	chr3L	3612191	3615244	CG10359	+
CG11899	-2.98692	6.17901	2.44e-25	7.08e-24	chr3R	25026175	25027492	CG11899	+
CG5854	-2.60772	5.94122	3.69e-25	1.06e-23	chr3R	19759633	19761686	CG5854	+
nab	-4.80915	4.80669	4.54e-25	1.3e-23	chr3L	4153617	4160932	nab	-
tnc	-2.94129	8.94569	1.48e-24	4.19e-23	chr3R	20810105	20848589	tnc	+
Nnf1a	-3.93153	3.60909	1.68e-24	4.72e-23	chr2R	16473726	16474758	Nnf1a	-
CG6426	-2.54656	6.44912	1.99e-24	5.55e-23	chr2R	12756896	12759358	CG6426	+
CG17278	-2.40271	7.52751	2.78e-24	7.7e-23	chr3R	16846765	16849885	CG17278	-
Jafrac2	-2.83951	4.98555	2.88e-24	7.95e-23	chr3L	3042358	3044174	Jafrac2	+
mago	-2.73872	5.3187	5.99e-24	1.63e-22	chr2R	17016083	17017244	mago	+
CG6675	-9.02018	2.68928	8.16e-24	2.22e-22	chr2L	22108963	22110449	CG6675	+
os	-2.97228	4.66908	9.46e-24	2.56e-22	chrX	18199386	18203175	os	-
rpk	-3.85365	3.62638	1.25e-23	3.35e-22	chr3R	471702	474606	rpk	+
SPE	-4.01814	3.61039	1.32e-23	3.54e-22	chr3R	19511976	19513869	SPE	+
Ocho	-6.57816	2.60987	1.45e-23	3.87e-22	chr3L	14967947	14969140	Ocho	+
wac	-3.50831	4.64791	1.71e-23	4.55e-22	chr3L	258175	259097	wac	+
CycB	-3.16284	4.357	2.81e-23	7.4e-22	chr2R	18691025	18694490	CycB	-
Nek2	-4.30951	3.37916	4.56e-23	1.19e-21	chrX	7783098	7785605	Nek2	-
let-7-C	-3.69858	4.63443	4.64e-23	1.21e-21	chr2L	18455716	18473132	let-7-C	+
Klp61F	-4.35782	3.41834	7.35e-23	1.89e-21	chr3L	1241567	1245910	Klp61F	-
CG42239	-3.39236	5.2759	9.81e-23	2.52e-21	chr2R	13460334	13460984	CG42239	+
CG13050	-9.16088	2.76412	1.78e-22	4.56e-21	chr3L	16271557	16272371	CG13050	-
CG1850	-3.07747	7.805	4.33e-22	1.1e-20	chr2R	3146371	3148774	CG1850	-
Tina-1	-2.44178	6.50192	4.49e-22	1.13e-20	chr2R	20828147	20829932	Tina-1	-
CG5704	-3.98446	3.23623	5.31e-22	1.33e-20	chr3L	2169621	2170971	CG5704	-
mthl5	-2.61671	5.15551	5.71e-22	1.43e-20	chr3R	7709659	7712887	mthl5	-
Spc25	-3.78546	3.55412	8.55e-22	2.11e-20	chr3R	8787466	8788971	Spc25	+
CG44006	-3.55465	4.81905	8.86e-22	2.19e-20	chr3L	18061827	18063250	CG44006	-
GstZ1	-3.65963	3.45074	1.13e-21	2.77e-20	chr3R	5281238	5282268	GstZ1	-
CG12643	-2.26521	6.91241	1.86e-21	4.52e-20	chrX	10158265	10159296	CG12643	-
Inx3	-2.10155	10.3981	2.6e-21	6.24e-20	chr3R	24679327	24684936	Inx3	-
rpr	-3.72873	3.34217	4.52e-21	1.08e-19	chr3L	18390634	18391535	rpr	-
CG3397	-3.383	3.58573	4.78e-21	1.14e-19	chr3R	7808819	7810263	CG3397	-
mud	-4.20421	3.33503	7.35e-21	1.74e-19	chrX	14141764	14152628	mud	+
smt3	-2.16121	8.93043	1.11e-20	2.61e-19	chr2L	6966779	6967644	smt3	-
pio	-2.75126	8.14448	1.14e-20	2.67e-19	chr2R	20468771	20485385	pio	+
ci	-2.20263	7.90837	1.23e-20	2.89e-19	chr4	68335	77667	ci	-
dpn	-4.24115	3.02287	1.44e-20	3.35e-19	chr2R	4116475	4119832	dpn	-
CG11852	-3.1502	3.91634	1.57e-20	3.64e-19	chr3R	21063346	21064617	CG11852	+
Spn42Dc	-4.61491	2.75532	1.64e-20	3.81e-19	chr2R	2768499	2770912	Spn42Dc	+
Inos	-3.40956	4.45941	1.8e-20	4.15e-19	chr2R	3342426	3346379	Inos	-
CG12948	-2.4076	6.97592	2.64e-20	6.05e-19	chr3R	5571888	5573254	CG12948	-
Sam-S	-2.33573	7.20235	2.83e-20	6.46e-19	chr2L	106902	114432	Sam-S	+
LSm7	-2.75689	5.20186	2.95e-20	6.72e-19	chr2L	16742336	16743099	LSm7	-
dUTPase	-2.59143	4.86041	3.45e-20	7.84e-19	chr2L	11011292	11012135	dUTPase	+
CG11307	-2.61898	4.62482	4.05e-20	9.15e-19	chr3L	21610722	21612973	CG11307	+
Ubx	-3.55319	3.35586	4.61e-20	1.04e-18	chr3R	12482344	12560348	Ubx	-
scra	-3.06662	4.79316	5.23e-20	1.18e-18	chr2R	3477623	3482747	scra	+
trsn	-2.51987	5.12949	7.43e-20	1.66e-18	chr2R	6366515	6367616	trsn	-
CG44004	-2.96489	4.79683	1.14e-19	2.52e-18	chr3L	18065461	18066963	CG44004	-
CG11163	-2.91413	4.52283	1.48e-19	3.25e-18	chr2R	1662280	1670363	CG11163	-
sip2	-3.82025	3.29342	1.6e-19	3.51e-18	chr2L	6961515	6964074	sip2	-
Slc45-1	-2.38055	5.19851	1.74e-19	3.82e-18	chr3L	9196164	9201953	Slc45-1	-
CG3679	-3.59979	3.22751	1.93e-19	4.22e-18	chrX	16197902	16201410	CG3679	+
SmD3	-2.54229	5.8888	4.01e-19	8.7e-18	chr2R	8056230	8057508	SmD3	+
Adk2	-2.20611	5.80015	4.03e-19	8.73e-18	chr2R	19911720	19913400	Adk2	+
LRP1	-2.65962	6.21172	1.12e-18	2.36e-17	chr2R	4061669	4113943	LRP1	+
Rrp1	-2.60923	4.5714	1.83e-18	3.84e-17	chr2L	2969772	2972676	Rrp1	-
heph	-1.93391	10.1708	2.34e-18	4.89e-17	chr3R	27672708	27819000	heph	-
CG11961	-2.19015	5.6463	2.54e-18	5.29e-17	chr2R	15245036	15250629	CG11961	+
CG5326	-3.11754	4.62212	2.67e-18	5.54e-17	chr3R	18357895	18365641	CG5326	-
CG13046	-3.48197	3.36795	2.88e-18	5.98e-17	chr3L	16280679	16281522	CG13046	-
HmgD	-2.03322	8.86306	2.89e-18	5.98e-17	chr2R	17600835	17604230	HmgD	+
CG14696	-3.34642	3.48146	2.97e-18	6.14e-17	chr3R	6708154	6710723	CG14696	-
CG17977	-2.44884	4.64	3.3e-18	6.8e-17	chr2R	3953778	3955160	CG17977	-
CG12224	-3.80625	2.93939	3.58e-18	7.38e-17	chr3R	7806425	7808344	CG12224	-
Mmp1	-2.56964	6.63304	3.68e-18	7.57e-17	chr2R	20558816	20575704	Mmp1	-
Set	-2.06474	7.32259	4.53e-18	9.28e-17	chr3R	11089273	11090975	Set	+
CG4194	-3.08105	3.45147	5.96e-18	1.21e-16	chrX	1962626	1963721	CG4194	+
Blimp-1	-3.42312	3.84461	6.97e-18	1.42e-16	chr3L	5624082	5642036	Blimp-1	+
Ugt86Da	-3.0952	3.4044	1.1e-17	2.2e-16	chr3R	6982819	6985466	Ugt86Da	+
Mapmodulin	-1.94992	8.29752	1.19e-17	2.38e-16	chr2R	13753826	13759515	Mapmodulin	-
CG3590	-2.43187	4.85857	1.32e-17	2.62e-16	chr3R	12844501	12846842	CG3590	-
Spindly	-2.98786	3.54963	1.47e-17	2.93e-16	chr2L	3527386	3530317	Spindly	-
Cyp6v1	-2.50421	4.55735	1.6e-17	3.17e-16	chrX	20528810	20532419	Cyp6v1	+
cdc2rk	-3.14539	3.31194	1.91e-17	3.77e-16	chr2R	5954721	5956206	cdc2rk	-
oys	-2.11989	5.63794	2.72e-17	5.34e-16	chr2R	5923267	5936123	oys	-
gp210	-2.41192	4.80342	4.02e-17	7.81e-16	chr2R	1648366	1661829	gp210	+
E(spl)malpha-BFM	-3.18152	3.88906	4.26e-17	8.24e-16	chr3R	21836614	21837290	E(spl)malpha-BFM	+
CG1146	-2.51682	4.58677	5.04e-17	9.73e-16	chr3L	2488803	2492613	CG1146	+
aop	-2.28629	6.54173	5.31e-17	1.02e-15	chr2L	2156483	2178754	aop	-
CG7668	-1.97891	6.74867	6.64e-17	1.27e-15	chr3L	19995835	19997934	CG7668	+
CG34112	-2.54121	4.31647	6.66e-17	1.28e-15	chr3R	217432	219981	CG34112	-
E(spl)mdelta-HLH	-2.81626	3.81439	7.83e-17	1.49e-15	chr3R	21823342	21824355	E(spl)mdelta-HLH	+
His2Av	-1.97808	7.51768	8.55e-17	1.62e-15	chr3R	22692650	22694942	His2Av	+
SmD1	-2.21069	5.18753	8.66e-17	1.64e-15	chr3L	12726463	12727711	SmD1	-
Mco1	-5.43928	2.32447	1.02e-16	1.94e-15	chr2L	9416592	9426342	Mco1	+
CG8924	-2.58152	3.90442	1.12e-16	2.11e-15	chrX	15835111	15838482	CG8924	+
Ak6	-3.48483	3.19483	1.2e-16	2.24e-15	chr2R	8456517	8457372	Ak6	-
icln	-2.4974	4.80421	1.51e-16	2.82e-15	chr2R	13478468	13479386	icln	+
sut1	-2.74425	4.2315	1.65e-16	3.07e-15	chr2R	3970482	3974654	sut1	+
CG32373	-2.80064	3.66626	1.68e-16	3.12e-15	chr3L	7643647	7752223	CG32373	+
IM4	-5.21853	2.17042	1.8e-16	3.34e-15	chr2R	16756349	16756826	IM4	-
eas	-2.22914	5.64516	2.08e-16	3.83e-15	chrX	16172359	16179651	eas	+
CG6891	-1.93404	7.17904	3.01e-16	5.5e-15	chrX	18669260	18675378	CG6891	+
CG11034	-5.17403	2.133	3.29e-16	6e-15	chr2L	5805394	5808858	CG11034	+
CG7911	-2.13764	6.43536	3.77e-16	6.84e-15	chr3R	25829402	25830583	CG7911	-
CG13067	-2.86502	4.4409	5.07e-16	9.15e-15	chr3L	16264381	16265018	CG13067	+
sd	-1.77587	9.21973	6.03e-16	1.08e-14	chrX	15698404	15721714	sd	+
CG17896	-2.14272	5.32281	6.51e-16	1.17e-14	chrX	384819	387527	CG17896	-
CG13795	-3.17091	3.20025	9.58e-16	1.71e-14	chr2L	7723309	7726298	CG13795	-
CG8460	-2.11294	5.0695	1.15e-15	2.05e-14	chr2L	8197192	8198813	CG8460	+
bou	-2.03544	7.02799	1.44e-15	2.55e-14	chrX	6880519	6881221	bou	+
cdc2c	-2.58055	3.69164	1.93e-15	3.37e-14	chr3R	16561344	16563260	cdc2c	+
rasp	-2.7543	3.61683	2.39e-15	4.14e-14	chr3L	3162179	3163852	rasp	+
CG6332	-4.87508	2.37673	2.68e-15	4.62e-14	chr3R	17840418	17841934	CG6332	+
CG2162	-2.12832	5.01386	3.06e-15	5.26e-14	chr3L	3035195	3040469	CG2162	+
Df31	-1.80282	10.6684	3.29e-15	5.65e-14	chr2L	21626308	21629932	Df31	-
CG32243	-1.9121	5.95316	3.66e-15	6.27e-14	chr3L	4539301	4541244	CG32243	-
pim	-3.04719	3.43142	3.76e-15	6.43e-14	chr2L	10362988	10364092	pim	+
Cyp1	-1.866	9.85985	3.82e-15	6.52e-14	chrX	16211705	16214445	Cyp1	-
SmF	-2.22673	5.56823	5.24e-15	8.86e-14	chr2R	8071348	8071778	SmF	-
CG6610	-2.32208	4.05952	5.28e-15	8.92e-14	chr3L	6068635	6069358	CG6610	+
rost	-2.84885	3.25106	5.44e-15	9.17e-14	chr2L	8985935	8989539	rost	-
borr	-2.97505	3.1585	5.53e-15	9.31e-14	chr2L	9251471	9253118	borr	-
CG17765	-1.85817	6.48464	8.36e-15	1.4e-13	chr2R	6367667	6369391	CG17765	+
nmo	-1.76615	8.59857	8.82e-15	1.47e-13	chr3L	7972145	8047247	nmo	+
coil	-2.16827	4.46176	9.46e-15	1.58e-13	chr2R	4012485	4014747	coil	-
CG9705	-1.85102	6.9175	1.04e-14	1.72e-13	chr3L	16773199	16775519	CG9705	+
jing	-2.33469	5.95008	1.06e-14	1.75e-13	chr2R	2389510	2509297	jing	+
ImpL2	-2.16863	7.59355	1.11e-14	1.83e-13	chr3L	4224005	4236147	ImpL2	-
SCAP	-2.16421	4.60549	1.2e-14	1.98e-13	chr2R	1913777	1923893	SCAP	-
alien	-1.88646	6.07397	1.22e-14	2.02e-13	chr2L	8993817	8997379	alien	-
pug	-2.98663	4.60826	1.38e-14	2.26e-13	chr3R	6522239	6529038	pug	+
Det	-3.72484	2.59553	1.48e-14	2.42e-13	chr3R	12975388	12976177	Det	+
Dcr-2	-1.86853	5.74782	1.71e-14	2.8e-13	chr2R	13462483	13469031	Dcr-2	-
Cpr49Ae	-2.08605	4.82736	2.01e-14	3.28e-13	chr2R	8289719	8292619	Cpr49Ae	+
slow	-1.88215	6.67025	2.18e-14	3.54e-13	chr3L	4384441	4403181	slow	+
Rpb10	-2.45235	4.4318	2.65e-14	4.28e-13	chr3R	20543275	20543722	Rpb10	+
CG10418	-2.2811	4.2777	2.83e-14	4.56e-13	chr3L	12329775	12330336	CG10418	+
CG34348	-2.4685	3.64123	3.1e-14	4.99e-13	chrX	11233908	11238767	CG34348	+
SmE	-2.13911	5.85344	3.28e-14	5.27e-13	chr2L	7884931	7885425	SmE	-
Dad	-1.80427	5.93776	4.75e-14	7.55e-13	chr3R	12879728	12896135	Dad	+
tok	-3.01951	5.33428	4.84e-14	7.69e-13	chr3R	20545418	20574854	tok	+
tou	-2.03558	7.05967	4.92e-14	7.82e-13	chr2R	7464989	7503550	tou	-
SP1029	-2.07727	8.69814	4.98e-14	7.89e-13	chr3R	25070682	25076173	SP1029	-
CG9416	-2.0594	5.20981	5.07e-14	8.03e-13	chr2R	15254752	15261207	CG9416	-
CG15387	-1.91381	6.13439	6.56e-14	1.03e-12	chr2L	2225544	2226294	CG15387	-
mtsh	-4.51071	2.03981	7.41e-14	1.16e-12	chr2L	8316888	8319908	mtsh	-
Dcp-1	-1.89911	5.91675	8.18e-14	1.28e-12	chr2R	19438837	19441079	Dcp-1	+
Klp67A	-3.27813	2.81969	1.04e-13	1.61e-12	chr3L	9355735	9360051	Klp67A	-
Sgf11	-2.2764	3.89625	1.1e-13	1.71e-12	chr3L	18674136	18674936	Sgf11	-
CG3168	-2.16714	4.57347	1.12e-13	1.73e-12	chrX	6614507	6634019	CG3168	-
CG43725	-4.52046	2.03094	1.54e-13	2.37e-12	chr2L	11075512	11075962	CG43725	+
Spc105R	-2.5332	3.45017	1.73e-13	2.65e-12	chr3L	20793509	20799953	Spc105R	+
Rpb11	-2.12213	5.2488	1.78e-13	2.72e-12	chr2L	17409697	17410406	Rpb11	-
nesd	-2.60352	3.22003	1.92e-13	2.92e-12	chr2L	20093971	20096253	nesd	+
CadN	-1.74098	8.2875	1.98e-13	3.02e-12	chr2L	17647052	17778340	CadN	-
Haspin	-1.82806	5.9137	2.03e-13	3.09e-12	chr2RHet	3199375	3234607	Haspin	+
net	-2.96353	3.47508	2.15e-13	3.26e-12	chr2L	82420	87387	net	-
fzy	-3.16541	2.7344	2.4e-13	3.64e-12	chr2L	16310955	16313097	fzy	+
CG17163	-2.22088	4.70745	2.63e-13	3.97e-12	chrXHet	59688	61526	CG17163	-
CG6234	-1.74253	8.17467	2.94e-13	4.43e-12	chr3R	8473779	8478632	CG6234	+
CG2135	-2.45299	3.69407	3.28e-13	4.93e-12	chr3R	27595014	27597575	CG2135	-
Cpr49Ag	-8.52897	2.35555	3.93e-13	5.89e-12	chr2R	8295340	8296038	Cpr49Ag	+
CG17778	-2.55057	3.52025	3.94e-13	5.89e-12	chrX	388932	390402	CG17778	+
Art4	-2.13697	4.26114	3.95e-13	5.9e-12	chr3R	5808537	5811782	Art4	-
dgt3	-3.76239	2.24629	3.98e-13	5.94e-12	chr2R	16879780	16881886	dgt3	-
Flo-1	-1.87307	5.3112	4.43e-13	6.6e-12	chr2R	11453771	11456907	Flo-1	-
CG4502	-1.9135	5.06863	4.48e-13	6.67e-12	chr2L	7194907	7204264	CG4502	-
CG8300	-2.07058	4.33059	4.61e-13	6.85e-12	chrX	6998917	7000378	CG8300	+
CG13081	-1.82984	7.93574	5.34e-13	7.88e-12	chr2L	19540692	19541343	CG13081	+
CG33970	-2.23493	4.71554	5.36e-13	7.91e-12	chr3R	22144079	22187711	CG33970	+
CG1142	-1.85207	5.21209	6.57e-13	9.64e-12	chr3R	3298179	3299499	CG1142	-
CG12256	-1.69518	6.35244	7.83e-13	1.15e-11	chr3R	8051003	8052061	CG12256	-
CG8436	-2.04965	4.49057	8.15e-13	1.19e-11	chr3R	5084690	5086122	CG8436	+
Sps2	-2.08003	4.38024	8.42e-13	1.23e-11	chr2L	10342593	10344223	Sps2	+
pgant6	-2.57435	3.49515	9.4e-13	1.37e-11	chr3L	2782254	2786010	pgant6	+
O-fut1	-1.77908	6.08774	9.96e-13	1.44e-11	chr2R	10048939	10050326	O-fut1	+
tld	-3.37505	2.44746	1.03e-12	1.49e-11	chr3R	20575454	20579232	tld	+
CG18766	-2.0857	5.56347	1.07e-12	1.55e-11	chr3R	23068056	23070971	CG18766	-
CG1418	-1.91597	5.09045	1.16e-12	1.68e-11	chr2R	5851341	5852567	CG1418	-
CG32369	-2.31625	4.84267	1.17e-12	1.69e-11	chr3L	7770317	7802925	CG32369	-
CG6966	-1.74431	5.66647	1.33e-12	1.91e-11	chr3R	10906168	10921333	CG6966	-
Roc2	-1.90368	5.76543	1.34e-12	1.92e-11	chr2R	7540260	7566857	Roc2	-
ppa	-1.83031	6.04401	1.39e-12	1.99e-11	chr2R	18573029	18576478	ppa	-
CR43264	-3.48427	2.38509	1.46e-12	2.08e-11	chrX	5725930	5726248	CR43264	-
SmG	-1.84987	5.45095	1.51e-12	2.16e-11	chrX	16533831	16534447	SmG	-
SAK	-2.5696	3.28541	1.51e-12	2.16e-11	chr3L	21505240	21508987	SAK	-
Rassf	-1.93106	4.60741	1.56e-12	2.21e-11	chr3R	18939735	18943653	Rassf	-
hpo	-1.89129	5.01624	1.69e-12	2.4e-11	chr2R	15381500	15384361	hpo	-
GNBP2	-3.2288	2.5614	1.71e-12	2.42e-11	chr3L	18666571	18668526	GNBP2	-
sano	-2.36406	6.8216	1.83e-12	2.59e-11	chr2R	14765898	14847000	sano	+
CG9812	-1.99252	5.26545	1.9e-12	2.68e-11	chr2R	19299858	19307207	CG9812	-
CG14566	-2.29561	3.88701	1.93e-12	2.72e-11	chr3L	21732578	21733409	CG14566	-
Lrch	-1.99923	4.40228	2.09e-12	2.95e-11	chr2L	17367508	17384147	Lrch	-
dac	-2.29651	3.56081	2.11e-12	2.97e-11	chr2L	16466511	16485984	dac	-
RpA-70	-1.84697	5.17859	2.16e-12	3.03e-11	chr3R	4087841	4090171	RpA-70	-
Bin1	-1.77149	5.39601	3.32e-12	4.63e-11	chr3R	12011879	12012615	Bin1	-
CG9253	-1.76414	5.33455	3.46e-12	4.83e-11	chr2L	21143228	21145146	CG9253	+
CG9248	-1.76677	5.28775	3.58e-12	4.97e-11	chr2L	21158877	21160783	CG9248	+
CG7997	-3.06457	3.30822	3.6e-12	5e-11	chr2R	12228755	12231684	CG7997	-
Top2	-1.62963	6.60612	3.67e-12	5.09e-11	chr2L	19447364	19453490	Top2	-
CG42394	-1.99459	7.54634	4.44e-12	6.13e-11	chr3R	6675544	6677510	CG42394	+
ena	-2.20977	6.44218	4.68e-12	6.45e-11	chr2R	15029139	15050113	ena	+
CG14598	-3.14123	2.38116	4.85e-12	6.68e-11	chr3R	3265487	3267714	CG14598	+
CG1291	-2.39963	3.2581	5.07e-12	6.97e-11	chr3L	3143807	3145284	CG1291	+
CycB3	-2.6417	3.09171	5.12e-12	7.04e-11	chr3R	20693655	20696538	CycB3	-
Sip1	-1.67464	5.66988	6.01e-12	8.22e-11	chr2R	13282100	13292678	Sip1	+
Uch-L3	-1.74825	5.64541	6.02e-12	8.23e-11	chr3L	9468592	9470065	Uch-L3	-
CG15220	-2.49716	3.35703	6.1e-12	8.32e-11	chrX	11509261	11509873	CG15220	-
CG31689	-2.11389	4.08989	6.19e-12	8.44e-11	chr2L	2725673	2739830	CG31689	+
CG40228	-1.95061	7.37312	6.37e-12	8.67e-11	chr3LHet	2188915	2190731	CG40228	-
D1	-1.63134	8.66447	6.37e-12	8.67e-11	chr3R	5063804	5066376	D1	-
LSm3	-2.1381	4.6463	6.82e-12	9.26e-11	chr3R	19821983	19822739	LSm3	+
CG34002	-1.81039	5.2216	7.4e-12	1e-10	chr3L	17851573	17853582	CG34002	+
GstS1	-1.54674	8.14565	8.03e-12	1.09e-10	chr2R	12980750	12985811	GstS1	-
CR31044	-1.82934	7.60114	8.52e-12	1.15e-10	chr3R	25040283	25045389	CR31044	+
mus209	-2.44095	3.51605	8.87e-12	1.2e-10	chr2R	16149258	16150362	mus209	-
CG15353	-3.87695	2.60291	9.75e-12	1.31e-10	chr2L	2006762	2007193	CG15353	-
Ssb-c31a	-2.21827	4.06431	1.18e-11	1.58e-10	chr2L	8211346	8211938	Ssb-c31a	+
tef	-2.40043	3.28991	1.29e-11	1.72e-10	chr2R	12942048	12944329	tef	-
CG31460	-1.87935	4.39165	1.42e-11	1.89e-10	chr3R	4388573	4389169	CG31460	+
rin	-1.85432	7.73628	1.46e-11	1.94e-10	chr3R	9472725	9478135	rin	+
neo	-2.2273	8.02931	1.48e-11	1.97e-10	chr3R	25644833	25651522	neo	+
if	-2.07531	5.82671	1.56e-11	2.07e-10	chrX	16646221	16677467	if	-
jar	-1.80748	7.75297	2.24e-11	2.95e-10	chr3R	20078547	20096955	jar	-
CG13921	-2.58956	4.51853	2.34e-11	3.07e-10	chr3L	1746906	1752390	CG13921	+
Flo-2	-1.80314	4.86753	2.46e-11	3.23e-10	chrX	14733406	14827616	Flo-2	+
Gmd	-1.90614	4.6761	2.6e-11	3.4e-10	chr2L	4975299	4977023	Gmd	-
Lam	-1.71188	7.08941	2.67e-11	3.5e-10	chr2L	5542543	5546642	Lam	+
CG34445	-3.14705	2.39787	2.82e-11	3.68e-10	chr2R	18535396	18535978	CG34445	-
CG11120	-2.2067	3.69252	2.95e-11	3.85e-10	chr3R	20748194	20750882	CG11120	+
Mob3	-1.91784	4.19169	2.99e-11	3.9e-10	chr2L	10265335	10266570	Mob3	+
mthl9	-2.19113	4.42021	3.6e-11	4.65e-10	chr3L	329821	332309	mthl9	-
CR42549	-1.61035	6.33639	3.76e-11	4.84e-10	chr3R	5373825	5377528	CR42549	-
CG8173	-2.2361	3.51055	3.93e-11	5.06e-10	chrX	17601433	17603691	CG8173	-
aft	-1.7777	4.9235	4.08e-11	5.25e-10	chr2R	13673641	13676072	aft	+
dgt5	-2.64542	2.83876	4.1e-11	5.26e-10	chr2R	8353180	8359280	dgt5	-
CG6084	-1.82631	5.16982	4.18e-11	5.37e-10	chr3L	11613634	11617481	CG6084	-
Mdr49	-2.50456	4.59814	4.39e-11	5.62e-10	chr2R	8827827	8833850	Mdr49	-
CG12112	-1.86846	4.23236	4.91e-11	6.27e-10	chrX	8452911	8454225	CG12112	-
spt4	-1.98694	4.68094	5.01e-11	6.4e-10	chr2R	8521093	8521677	spt4	+
Utx	-1.56938	5.79495	5.21e-11	6.64e-10	chr2L	10272324	10278811	Utx	-
CG32425	-1.77665	4.96585	5.5e-11	6.99e-10	chr3L	20490422	20507207	CG32425	+
CG13197	-1.93419	3.98963	5.76e-11	7.31e-10	chr2R	7578800	7582958	CG13197	+
CG5390	-1.45968	8.17989	7.37e-11	9.28e-10	chr2L	10304066	10306594	CG5390	-
CG6422	-1.51683	6.86101	7.53e-11	9.48e-10	chr3R	20859597	20864971	CG6422	-
Nrt	-1.60783	7.28719	9.16e-11	1.15e-09	chr3L	16759171	16770565	Nrt	+
Sp1	-2.01684	4.36942	1.02e-10	1.28e-09	chrX	9623680	9650233	Sp1	+
otk	-2.14988	4.43803	1.07e-10	1.33e-09	chr2R	7888982	7907329	otk	-
RhoGEF4	-3.13396	2.24302	1.12e-10	1.39e-09	chr3L	7314198	7316511	RhoGEF4	-
pdm2	-1.89051	6.31117	1.15e-10	1.44e-09	chr2L	12657828	12686308	pdm2	+
pav	-3.28824	2.22326	1.26e-10	1.56e-09	chr3L	4242733	4246233	pav	+
wb	-1.72079	7.892	1.31e-10	1.62e-09	chr2L	14263026	14328262	wb	+
CG1240	-1.50045	7.58819	1.32e-10	1.63e-09	chr3L	2766998	2768392	CG1240	+
CG16798	-1.90015	7.14073	1.39e-10	1.71e-09	chr2L	20376980	20382356	CG16798	-
Art1	-1.67403	5.27336	1.6e-10	1.97e-09	chr3R	6612202	6613946	Art1	-
CG17754	-1.76021	7.19854	1.86e-10	2.27e-09	chrX	9144459	9149837	CG17754	+
CG31320	-2.71782	2.56409	2.03e-10	2.47e-09	chr3R	10184077	10187508	CG31320	-
pot	-1.5888	8.82393	2.05e-10	2.49e-09	chrX	11801441	11811286	pot	-
CG5235	-2.74507	2.58899	2.14e-10	2.59e-09	chr3L	16080726	16083492	CG5235	-
blow	-1.95018	4.6586	2.32e-10	2.81e-09	chr2R	3467992	3474584	blow	-
janA	-1.57192	5.59833	2.43e-10	2.94e-09	chr3R	25864343	25865255	janA	-
CG9344	-1.66153	5.35173	2.44e-10	2.94e-09	chr2R	16864560	16865105	CG9344	+
CG7565	-1.77302	4.25829	2.54e-10	3.06e-09	chr3L	8080734	8084886	CG7565	-
CG2852	-1.40123	10.706	2.68e-10	3.22e-09	chr2R	18532447	18533851	CG2852	-
CG9663	-2.20503	3.39999	2.74e-10	3.3e-09	chr2L	3294925	3303129	CG9663	-
shd	-2.85905	2.87693	2.8e-10	3.36e-09	chr3L	14607557	14615305	shd	+
ade5	-1.63411	5.37047	2.85e-10	3.41e-09	chrX	12651068	12654651	ade5	-
I-2	-1.67674	5.01777	2.97e-10	3.55e-09	chr3L	9827466	9829905	I-2	-
GalNAc-T2	-1.81274	6.75142	3.1e-10	3.7e-09	chrX	18389208	18393902	GalNAc-T2	-
CG12129	-1.68455	4.69709	3.35e-10	3.97e-09	chr2R	5920798	5922203	CG12129	+
CG9894	-1.43444	10.4485	3.41e-10	4.05e-09	chr2L	2752444	2758085	CG9894	+
Fur2	-1.87671	5.88894	3.65e-10	4.33e-09	chrX	16267120	16275816	Fur2	+
CG12263	-1.70262	4.83755	3.93e-10	4.64e-09	chr2R	14313934	14317838	CG12263	+
CG30001	-3.14991	2.11151	4e-10	4.72e-09	chr2R	5708672	5710539	CG30001	-
CG2211	-2.33512	3.22002	4.08e-10	4.8e-09	chr3L	1333238	1335359	CG2211	-
CG30015	-1.89348	7.30909	4.41e-10	5.16e-09	chr2R	6726606	6762276	CG30015	-
CG33977	-1.73685	4.41214	4.41e-10	5.16e-09	chr3R	9228280	9228751	CG33977	-
CycD	-1.61201	5.15562	4.52e-10	5.29e-09	chrX	15800854	15803709	CycD	-
papi	-1.70976	4.96335	4.71e-10	5.5e-09	chr2L	2220747	2225544	papi	+
CG10581	-2.21448	3.63633	4.71e-10	5.5e-09	chr3L	21026653	21027303	CG10581	-
CG5961	-2.3226	2.98862	5.08e-10	5.92e-09	chr3R	8284142	8286016	CG5961	-
Cht5	-1.74853	7.25441	5.31e-10	6.17e-09	chr3R	9593270	9596454	Cht5	+
shf	-1.44398	7.22656	6.43e-10	7.42e-09	chrX	6665476	6673692	shf	-
KdelR	-1.41208	7.35023	6.91e-10	7.94e-09	chr2L	10426886	10428632	KdelR	+
GNBP1	-1.49249	6.25882	7.43e-10	8.5e-09	chr3L	18668899	18670976	GNBP1	+
CG3253	-3.12029	2.08369	7.75e-10	8.86e-09	chr2R	20001920	20003882	CG3253	+
Spn100A	-1.37158	10.679	8.14e-10	9.27e-09	chr3R	26516363	26518490	Spn100A	+
Nop17l	-1.56555	5.37693	8.29e-10	9.43e-09	chr2R	3688285	3693904	Nop17l	-
Ptp69D	-1.55304	5.58086	8.5e-10	9.65e-09	chr3L	12728044	12734668	Ptp69D	+
CG8964	-2.37257	2.87923	8.73e-10	9.89e-09	chr2R	7910650	7912775	CG8964	-
CG8031	-1.4868	6.03143	8.77e-10	9.92e-09	chr3R	8834105	8837032	CG8031	-
Apc2	-1.79363	3.98841	1.04e-09	1.17e-08	chr3R	19989687	19993485	Apc2	+
CG6287	-1.54613	6.2237	1.17e-09	1.31e-08	chr2L	11151505	11155716	CG6287	-
CG10933	-1.42863	6.26864	1.21e-09	1.36e-08	chr2R	13610817	13612561	CG10933	+
Bub3	-1.5401	5.72132	1.31e-09	1.46e-08	chr3R	25499854	25501141	Bub3	-
CG34174	-2.09623	3.1486	1.32e-09	1.48e-08	chr2L	2214265	2215167	CG34174	+
CG18769	-1.58436	4.74403	1.34e-09	1.49e-08	chr3L	6543837	6587040	CG18769	+
CG17721	-1.6871	4.80376	1.41e-09	1.57e-08	chr3R	7060861	7061799	CG17721	+
egr	-1.85552	4.85918	1.5e-09	1.67e-08	chr2R	5965869	5971715	egr	+
CG12006	-1.45608	6.27432	1.87e-09	2.06e-08	chr3L	3811262	3813958	CG12006	+
Trx-2	-1.37426	7.58089	1.87e-09	2.06e-08	chr2L	9613165	9616404	Trx-2	+
CG3420	-1.57063	5.15977	2.04e-09	2.24e-08	chr2R	2643800	2644714	CG3420	-
CG8108	-1.3966	7.22279	2.08e-09	2.28e-08	chr3L	9857738	9863774	CG8108	+
CG7102	-1.59988	4.66941	2.27e-09	2.49e-08	chr2L	7883468	7887489	CG7102	-
14-3-3epsilon	-1.3103	9.94576	2.36e-09	2.58e-08	chr3R	14068252	14075030	14-3-3epsilon	+
jub	-1.68411	4.87114	2.38e-09	2.61e-08	chrX	13720362	13724347	jub	-
BubR1	-2.35663	2.74155	2.49e-09	2.72e-08	chr2R	1856603	1861890	BubR1	-
Mad	-1.40293	6.26449	2.59e-09	2.82e-08	chr2L	3146055	3159643	Mad	-
CG5676	-1.54069	7.05174	2.61e-09	2.84e-08	chr2L	10254609	10255891	CG5676	-
Coop	-1.38628	6.34893	2.97e-09	3.22e-08	chr2R	3378340	3380094	Coop	-
CG34120	-2.426	2.80927	3.13e-09	3.38e-08	chrX	20994979	21011281	CG34120	+
Cep97	-1.81459	3.66217	3.47e-09	3.74e-08	chr2L	3867696	3871425	Cep97	+
CG14814	-3.02246	2.0056	3.52e-09	3.79e-08	chrX	1756041	1759868	CG14814	-
exo70	-1.59905	4.57036	3.55e-09	3.82e-08	chr3L	8404950	8409010	exo70	+
Cad87A	-1.43144	7.12991	3.56e-09	3.82e-08	chr3R	7719233	7774851	Cad87A	-
CG1600	-1.58544	4.66803	3.71e-09	3.98e-08	chr2R	3413622	3420486	CG1600	-
SmB	-1.66657	4.79147	3.75e-09	4.02e-08	chr2L	10425482	10426627	SmB	-
poly	-1.47698	5.30643	3.93e-09	4.2e-08	chr3R	9187537	9192632	poly	-
CG8321	-1.82714	4.66585	3.94e-09	4.22e-08	chr2R	7921452	7923765	CG8321	+
Gfr	-2.52661	2.73467	4.45e-09	4.75e-08	chr3R	4128407	4129745	Gfr	-
Rap2l	-1.38415	6.27543	4.56e-09	4.86e-08	chr2R	19950575	19952928	Rap2l	+
CG32055	-1.45865	5.41409	5.11e-09	5.43e-08	chr3L	10211603	10213264	CG32055	-
CG12560	-2.02158	3.24111	5.3e-09	5.62e-08	chr2L	8008320	8009477	CG12560	-
Uba2	-1.35755	6.62074	5.57e-09	5.88e-08	chr3L	8118426	8120918	Uba2	-
CG5727	-1.81322	4.26684	6.02e-09	6.34e-08	chr2L	10209852	10210700	CG5727	-
CG17493	-1.40487	6.90589	6.28e-09	6.61e-08	chr2L	22442795	22449027	CG17493	+
Lac	-1.26738	9.06453	7.12e-09	7.47e-08	chr2R	8340695	8353151	Lac	+
mad2	-2.46889	2.80737	7.56e-09	7.9e-08	chr3L	5805234	5806193	mad2	-
sel	-1.38637	6.61596	7.64e-09	7.97e-08	chr2R	5938366	5939682	sel	-
Atox1	-1.42958	6.52735	7.84e-09	8.16e-08	chr3L	21634094	21635699	Atox1	+
Lsd-2	-1.36759	7.70046	8.09e-09	8.41e-08	chrX	14965488	14970236	Lsd-2	-
CG43783	-1.9728	3.85111	8.63e-09	8.95e-08	chr3L	8925334	8947372	CG43783	-
Kmn1	-2.80671	2.30618	8.94e-09	9.26e-08	chrX	11465415	11466475	Kmn1	-
Bap55	-1.58101	5.13061	9.36e-09	9.67e-08	chr2R	13316857	13318465	Bap55	-
Tsf1	-1.71246	8.97933	9.61e-09	9.9e-08	chrX	18281964	18284377	Tsf1	+
ari-2	-1.59671	5.24286	9.76e-09	1.01e-07	chr2R	18100345	18104769	ari-2	+
CG2614	-1.65665	3.94282	1.02e-08	1.05e-07	chr2L	20656425	20659218	CG2614	+
Adk3	-1.67835	4.67547	1.04e-08	1.07e-07	chr3R	6713287	6715310	Adk3	-
CSN8	-1.54555	5.44004	1.04e-08	1.07e-07	chr2L	8364831	8365663	CSN8	+
Aos1	-1.40685	5.98519	1.04e-08	1.07e-07	chr3R	8258254	8259626	Aos1	-
CG6180	-1.53089	6.58307	1.1e-08	1.12e-07	chr2L	12707660	12708680	CG6180	+
CG18190	-1.36027	6.20874	1.15e-08	1.17e-07	chr2R	14739389	14740494	CG18190	-
CG14103	-1.36812	6.17826	1.15e-08	1.18e-07	chr3L	19796837	19798180	CG14103	-
CG13004	-1.59178	4.58599	1.18e-08	1.2e-07	chrX	16720713	16729547	CG13004	-
CG43444	-1.73395	6.75903	1.18e-08	1.2e-07	chr3L	2786205	2879158	CG43444	-
CG33170	-1.46214	5.51309	1.2e-08	1.22e-07	chr3L	22857699	22860635	CG33170	+
CG8090	-1.5918	4.32461	1.24e-08	1.27e-07	chr2R	11086569	11088681	CG8090	-
Prx6005	-2.70044	2.27973	1.31e-08	1.33e-07	chr2L	2877090	2878232	Prx6005	-
CG4949	-1.85179	3.51628	1.43e-08	1.44e-07	chrX	16972868	16974940	CG4949	+
Rcd4	-2.28477	3.03395	1.55e-08	1.57e-07	chr2L	8382860	8383657	Rcd4	+
GstD3	-1.3436	6.47054	1.6e-08	1.62e-07	chr3R	8198789	8199535	GstD3	+
crol	-1.56019	7.89181	1.62e-08	1.64e-07	chr2L	11794326	11809438	crol	-
CG11360	-1.33873	6.48344	1.66e-08	1.67e-07	chr4	691767	711276	CG11360	+
e(r)	-1.42455	6.37182	1.79e-08	1.79e-07	chrX	8798176	8800281	e(r)	-
Ady43A	-1.81721	4.25647	1.79e-08	1.8e-07	chr2R	3130528	3133281	Ady43A	-
Hr39	-1.31797	7.08329	1.8e-08	1.8e-07	chr2L	21237249	21259675	Hr39	+
Psi	-1.3412	6.77144	1.83e-08	1.83e-07	chr2R	12748825	12755219	Psi	-
Tsp42Ee	-1.2629	8.17678	1.83e-08	1.83e-07	chr2R	2899758	2905867	Tsp42Ee	+
CG33993	-1.71889	4.82422	1.95e-08	1.95e-07	chr3L	5926135	5943758	CG33993	-
baf	-1.37688	5.97351	2.01e-08	2.01e-07	chr2L	8029461	8030565	baf	+
CG17361	-2.183	2.84897	2.03e-08	2.02e-07	chr3L	13990290	13991155	CG17361	+
Ip259	-1.24949	8.0479	2.08e-08	2.07e-07	chr2L	10408351	10409610	Ip259	+
MED7	-1.44532	4.9363	2.09e-08	2.08e-07	chr3R	6585792	6586754	MED7	-
Sep5	-1.56727	4.94868	2.33e-08	2.3e-07	chr2R	3847637	3849427	Sep5	-
CG13082	-1.42143	8.11654	2.35e-08	2.32e-07	chr2L	19538428	19539910	CG13082	+
CG33217	-1.35842	5.5721	2.35e-08	2.32e-07	chr3L	23119124	23125309	CG33217	+
CG8289	-1.35624	6.52941	2.42e-08	2.39e-07	chrX	17527723	17530075	CG8289	-
al	-1.68421	5.07952	2.48e-08	2.44e-07	chr2L	378111	387439	al	+
tws	-1.33156	6.82476	2.5e-08	2.46e-07	chr3R	5951850	5965494	tws	-
CG32676	-1.66834	5.1139	2.52e-08	2.48e-07	chrX	10605195	10638938	CG32676	-
tan	-1.40314	5.11144	2.58e-08	2.54e-07	chr3L	6048235	6050102	tan	+
CG14812	-1.64755	3.89231	2.62e-08	2.57e-07	chrX	1751921	1753029	CG14812	-
ttk	-1.36499	7.8875	2.65e-08	2.59e-07	chr3R	27539590	27561114	ttk	+
Nmt	-1.43661	5.3261	2.68e-08	2.62e-07	chr3L	8169234	8171529	Nmt	-
CG12728	-1.98029	2.93099	2.74e-08	2.67e-07	chrX	5836640	5838655	CG12728	+
trh	-1.67738	5.92548	2.78e-08	2.71e-07	chr3L	366523	392633	trh	-
CG11686	-1.5166	6.1985	2.94e-08	2.86e-07	chr3R	9086077	9087949	CG11686	+
GNBP3	-1.24028	7.83685	3.07e-08	2.98e-07	chr3L	8948120	8949651	GNBP3	+
p24-1	-1.3539	6.15234	3.08e-08	2.98e-07	chrX	11745164	11746563	p24-1	-
CG5039	-2.1621	2.81174	3.25e-08	3.14e-07	chr3R	21504404	21505251	CG5039	+
ldlCp	-1.54009	4.29002	3.38e-08	3.25e-07	chr3R	11184202	11187379	ldlCp	-
Dsp1	-1.2756	7.52536	3.44e-08	3.31e-07	chrX	16227644	16234657	Dsp1	+
Dot	-2.35626	2.371	3.68e-08	3.53e-07	chr2L	3619190	3621573	Dot	+
vap	-1.29454	6.18563	3.94e-08	3.76e-07	chrX	15894166	15899877	vap	-
Nup358	-1.39534	6.63685	4.27e-08	4.07e-07	chr3R	21075315	21084394	Nup358	+
Taf2	-1.41251	4.86428	5.06e-08	4.78e-07	chr3L	9877510	9881783	Taf2	-
out	-2.3306	2.44458	5.43e-08	5.13e-07	chrX	19205061	19216098	out	-
CG5126	-1.46625	4.37984	5.81e-08	5.46e-07	chr2L	1182296	1184020	CG5126	-
CG1354	-1.28798	6.55649	5.95e-08	5.58e-07	chrX	9672774	9676127	CG1354	+
pncr011:3L	-1.8953	2.99213	6.03e-08	5.66e-07	chr3L	11089756	11091658	pncr011:3L	+
Traf4	-1.32031	6.26716	6.52e-08	6.1e-07	chr2L	4361924	4380716	Traf4	+
sti	-2.41724	2.3341	6.68e-08	6.24e-07	chr3L	12501097	12507915	sti	-
CG11808	-1.80008	4.48544	6.69e-08	6.25e-07	chr2R	11103715	11104575	CG11808	+
Cas	-1.31926	5.54873	7.12e-08	6.64e-07	chr2L	16821155	16825207	Cas	-
qsm	-1.29099	7.26031	7.27e-08	6.78e-07	chr2R	16450539	16469633	qsm	-
Nipped-A	-1.23748	7.10204	7.3e-08	6.8e-07	chr2R	1065469	1138527	Nipped-A	-
dlp	-1.22897	6.86525	7.43e-08	6.91e-07	chr3L	14625700	14664709	dlp	+
cdc16	-1.64217	3.6888	7.44e-08	6.91e-07	chr3R	19106922	19109845	cdc16	+
CG9996	-1.38746	5.13746	7.49e-08	6.96e-07	chr3R	20898450	20900329	CG9996	-
CG17734	-1.54512	4.22279	7.55e-08	7e-07	chr3R	7067929	7069700	CG17734	-
CG3995	-1.48466	4.34718	7.59e-08	7.04e-07	chr3R	12867617	12868826	CG3995	-
gukh	-1.89461	6.20706	7.6e-08	7.05e-07	chr3R	14809746	14848160	gukh	+
CG9003	-1.33759	5.80386	8.15e-08	7.53e-07	chr2R	7528981	7539127	CG9003	-
CG33774	-1.55888	5.48291	8.32e-08	7.68e-07	chr2R	5287257	5287834	CG33774	-
cv-2	-1.48323	5.2426	8.55e-08	7.87e-07	chr2R	17242519	17266967	cv-2	-
GstE3	-2.07264	2.70239	8.57e-08	7.89e-07	chr2R	14288221	14288972	GstE3	+
CG17598	-1.55875	4.71439	8.61e-08	7.93e-07	chrX	21936666	21942219	CG17598	-
lama	-1.25342	6.63461	8.96e-08	8.23e-07	chr3L	5336718	5349023	lama	-
CG2247	-1.33848	5.55113	9.14e-08	8.38e-07	chrX	11500321	11505682	CG2247	-
CG17167	-1.47448	4.25111	9.15e-08	8.39e-07	chrXHet	47120	59583	CG17167	+
CG5466	-1.43847	4.77799	9.15e-08	8.39e-07	chr3R	16443604	16446991	CG5466	+
Gem2	-2.01906	2.70889	9.61e-08	8.79e-07	chr3L	19092222	19093463	Gem2	-
Mmp2	-1.57663	6.30132	1.1e-07	1e-06	chr2R	5498643	5571363	Mmp2	-
miple2	-1.16452	9.60148	1.18e-07	1.07e-06	chr3L	271199	275018	miple2	+
vfl	-1.57614	4.72541	1.22e-07	1.11e-06	chrX	19660977	19677581	vfl	-
CG33054	-2.11147	2.72	1.24e-07	1.12e-06	chr3L	21190510	21195982	CG33054	-
RnrL	-1.81806	3.1588	1.26e-07	1.14e-06	chr2L	10325025	10327943	RnrL	-
Tap42	-1.3355	4.99088	1.35e-07	1.22e-06	chr2L	13367615	13369021	Tap42	+
Sbp2	-1.36796	4.88909	1.39e-07	1.26e-06	chr3L	8297256	8298425	Sbp2	+
CG2246	-1.38586	5.34407	1.41e-07	1.27e-06	chr3R	26418692	26427211	CG2246	-
CR43650	-1.64389	4.66402	1.51e-07	1.36e-06	chr2R	12716604	12723038	CR43650	+
RpII18	-1.35102	5.75934	1.62e-07	1.45e-06	chr3R	1197516	1198119	RpII18	+
l(3)72Dp	-2.13317	2.56587	1.63e-07	1.47e-06	chr3L	16227239	16230099	l(3)72Dp	+
Bj1	-1.573	3.76244	1.69e-07	1.52e-06	chr3L	5923361	5925873	Bj1	-
luna	-1.31855	5.24601	1.75e-07	1.56e-06	chr2R	6865460	6994321	luna	-
CG32091	-1.99607	3.54213	1.83e-07	1.63e-06	chr3L	11624491	11636002	CG32091	+
CG8771	-1.49285	3.98765	1.84e-07	1.64e-06	chr2R	8567471	8573670	CG8771	-
HmgZ	-1.21252	9.40025	1.86e-07	1.65e-06	chr2R	17585055	17591993	HmgZ	-
CG8468	-1.58814	5.92955	1.87e-07	1.66e-06	chr2R	10107424	10118131	CG8468	+
CG7054	-1.32023	5.17314	1.88e-07	1.68e-06	chr3R	18290706	18291660	CG7054	+
CG31142	-1.72882	3.58986	1.98e-07	1.75e-06	chr3R	19754964	19755710	CG31142	+
UGP	-1.30773	5.21816	2.16e-07	1.91e-06	chr3L	9343966	9352035	UGP	-
Bx	-1.27965	5.38908	2.19e-07	1.93e-06	chrX	18428695	18466842	Bx	+
RhoGAP54D	-1.81183	3.13715	2.31e-07	2.04e-06	chr2R	13473929	13478387	RhoGAP54D	-
mtSSB	-1.58425	3.61341	2.32e-07	2.04e-06	chr3R	12029911	12030973	mtSSB	-
CG15863	-2.32511	2.53648	2.32e-07	2.05e-06	chr2R	5846623	5847206	CG15863	-
Jheh2	-1.99675	3.45733	2.39e-07	2.1e-06	chr2R	14743271	14745443	Jheh2	-
IntS10	-1.8518	2.92096	2.39e-07	2.1e-06	chr3L	3806709	3809090	IntS10	+
unc-5	-1.45256	4.68607	2.46e-07	2.16e-06	chr2R	11237658	11255807	unc-5	+
r2d2	-1.32616	5.08803	2.59e-07	2.27e-06	chr2L	7800166	7802008	r2d2	+
RASSF8	-1.2554	5.87205	2.75e-07	2.4e-06	chr3R	21487516	21491362	RASSF8	+
Spn	-1.39192	7.36078	2.82e-07	2.45e-06	chr3L	2505244	2554292	Spn	-
tutl	-1.58044	7.18198	2.82e-07	2.45e-06	chr2L	4283147	4323781	tutl	+
HipHop	-2.67913	2.034	2.99e-07	2.6e-06	chr3L	18814270	18815453	HipHop	+
CG1129	-1.34416	5.43624	3.07e-07	2.66e-06	chr3R	639056	641747	CG1129	+
sv	-1.58412	3.55119	3.14e-07	2.72e-06	chr4	1109423	1133943	sv	+
CG31869	-1.18267	7.29371	3.21e-07	2.78e-06	chr2L	10772037	10801107	CG31869	-
SmD2	-1.29509	6.11993	3.27e-07	2.82e-06	chr3R	2170721	2171633	SmD2	-
CG13894	-1.32205	5.28605	3.44e-07	2.97e-06	chr3L	693082	699144	CG13894	-
CREG	-1.39903	4.96248	3.46e-07	2.97e-06	chr3R	13218993	13220362	CREG	-
awd	-1.21453	9.04182	3.54e-07	3.05e-06	chr3R	27570893	27571706	awd	-
Paip2	-1.17768	6.99508	3.68e-07	3.16e-06	chr3R	8806513	8811210	Paip2	+
CG9662	-1.37268	5.70243	3.82e-07	3.28e-06	chr2L	3375831	3376737	CG9662	-
CG11882	-1.29655	5.89091	3.84e-07	3.28e-06	chr3R	24972737	24973894	CG11882	-
nonA-l	-1.34669	4.71667	3.97e-07	3.39e-06	chr3R	12465926	12468834	nonA-l	+
path	-1.28102	5.14962	3.99e-07	3.41e-06	chr3L	9487654	9498428	path	-
kek1	-1.25587	7.97665	4e-07	3.42e-06	chr2L	12816999	12822787	kek1	-
CG30109	-1.49753	3.76385	4.05e-07	3.45e-06	chr2R	13556909	13558253	CG30109	+
CG9740	-1.7168	3.6676	4.14e-07	3.52e-06	chr3R	5083448	5084223	CG9740	-
larp	-1.46117	6.59083	4.21e-07	3.58e-06	chr3R	24143883	24162162	larp	-
Nup154	-1.50919	4.54599	4.28e-07	3.64e-06	chr2L	11004822	11009878	Nup154	+
roX1	-2.40623	4.13856	4.31e-07	3.66e-06	chrX	3752309	3756730	roX1	-
Oseg6	-1.66111	3.5925	4.36e-07	3.69e-06	chr2R	15374550	15379351	Oseg6	-
CG2258	-2.04065	2.49309	4.39e-07	3.72e-06	chrX	7990609	7996087	CG2258	-
CG7724	-2.06479	2.51924	4.57e-07	3.86e-06	chr3L	17048712	17051633	CG7724	+
CG12659	-1.56519	3.75057	4.71e-07	3.97e-06	chrX	8484648	8486423	CG12659	-
CR44030	-1.96806	2.62197	4.74e-07	3.99e-06	chr4	980300	983318	CR44030	+
CG14207	-1.18264	6.45885	4.75e-07	4e-06	chrX	19499190	19505306	CG14207	+
Uhg1	-1.51167	3.71986	4.76e-07	4e-06	chr2R	13586601	13590849	Uhg1	+
ClC-b	-1.26875	5.31766	4.89e-07	4.11e-06	chr2R	8459616	8462801	ClC-b	+
Rpb12	-1.28819	5.87986	5.01e-07	4.2e-06	chr2R	11032472	11033024	Rpb12	-
ewg	-1.16981	5.99476	5.09e-07	4.27e-06	chrX	162541	173751	ewg	-
CG12279	-1.33151	5.01151	5.13e-07	4.29e-06	chr3R	8530815	8531540	CG12279	+
RpL38	-1.38373	10.0975	5.14e-07	4.3e-06	chr2R	402892	403963	RpL38	-
CG7110	-1.54948	3.54775	5.21e-07	4.35e-06	chr2L	13398988	13411152	CG7110	+
Klp3A	-1.3406	4.71339	5.21e-07	4.35e-06	chrX	2493189	2498085	Klp3A	-
Pomp	-1.16372	6.87139	5.38e-07	4.48e-06	chr2L	20787655	20789100	Pomp	+
CG16890	-1.47866	3.79758	5.62e-07	4.69e-06	chr2L	13782230	13783457	CG16890	-
Yippee	-1.17616	5.86227	5.71e-07	4.76e-06	chrX	13279946	13281427	Yippee	-
CG10306	-1.15309	7.42179	5.77e-07	4.8e-06	chr2R	17572787	17573706	CG10306	+
Cenp-C	-1.43983	3.91385	5.85e-07	4.87e-06	chr3R	4389847	4394970	Cenp-C	+
rod	-2.45641	2.41724	5.92e-07	4.92e-06	chr3R	27406393	27413861	rod	+
rnh1	-1.55159	3.5501	5.93e-07	4.92e-06	chr2R	3818558	3819891	rnh1	-
ihog	-1.38211	6.81004	5.93e-07	4.92e-06	chr2L	6945463	6948808	ihog	-
CG7484	-1.1908	5.85533	5.94e-07	4.92e-06	chr3L	17647716	17648745	CG7484	+
FK506-bp2	-1.1285	8.84486	6.04e-07	5.01e-06	chr2R	15177606	15178467	FK506-bp2	+
CG10407	-1.64306	3.75626	6.08e-07	5.03e-06	chr3R	11870468	11871852	CG10407	-
CG12567	-1.264	6.01192	6.16e-07	5.1e-06	chr2LHet	19632	32995	CG12567	-
GstE7	-2.0543	2.65524	6.32e-07	5.22e-06	chr2R	14294424	14295193	GstE7	+
nkd	-1.42847	6.40629	6.33e-07	5.22e-06	chr3L	18996840	19038549	nkd	-
fwe	-1.20608	6.55008	6.54e-07	5.39e-06	chr3L	15803217	15809510	fwe	-
B4	-1.27605	5.85073	6.55e-07	5.39e-06	chr2L	13500623	13549328	B4	-
Inx2	-1.11404	10.4596	6.65e-07	5.47e-06	chrX	6892704	6898184	Inx2	+
CG2862	-1.23825	6.72894	6.87e-07	5.65e-06	chr2L	2770134	2770904	CG2862	+
fz3	-1.61231	4.60549	7.15e-07	5.87e-06	chrX	664060	677344	fz3	+
Gpi1	-1.71407	3.05224	7.33e-07	6e-06	chrX	16253315	16255308	Gpi1	+
Gli	-1.31311	6.13653	7.76e-07	6.34e-06	chr2L	15756000	15762755	Gli	-
tun	-1.19341	6.12411	7.76e-07	6.34e-06	chr2R	11736110	11743150	tun	+
CG31229	-1.55184	3.54103	7.97e-07	6.51e-06	chr3R	14493594	14494805	CG31229	+
CG11839	-1.70443	2.97269	8e-07	6.53e-06	chr3R	20895648	20896636	CG11839	+
Akap200	-1.07366	9.41772	8.11e-07	6.61e-06	chr2L	8415689	8430984	Akap200	+
CG5359	-1.94049	2.58978	8.11e-07	6.61e-06	chr3R	5825490	5826998	CG5359	-
CG5780	-1.50985	4.43485	8.2e-07	6.68e-06	chr2L	12693871	12694982	CG5780	-
NetA	-1.48868	6.23552	8.34e-07	6.79e-06	chrX	14498044	14547864	NetA	-
ct	-1.29294	5.92605	8.71e-07	7.08e-06	chrX	7503180	7572892	ct	+
CG17294	-1.37938	4.06679	9.17e-07	7.44e-06	chr2L	8377034	8378206	CG17294	+
Vinc	-1.9574	5.161	9.55e-07	7.74e-06	chrX	2108318	2116492	Vinc	-
CG11985	-1.37905	5.92735	1e-06	8.13e-06	chr3R	4840693	4841063	CG11985	-
RAF2	-1.26874	5.03831	1.04e-06	8.37e-06	chr3L	16379426	16383916	RAF2	+
holn1	-1.31526	4.33695	1.06e-06	8.57e-06	chr2L	10435994	10437316	holn1	+
CG4973	-2.28283	2.35947	1.07e-06	8.58e-06	chr3R	15883469	15885013	CG4973	+
CG15083	-1.39349	4.33872	1.08e-06	8.66e-06	chr2R	14722770	14724347	CG15083	+
CG3838	-1.817	2.8014	1.08e-06	8.67e-06	chr2L	9568889	9573572	CG3838	+
CG12730	-1.30643	4.48541	1.08e-06	8.69e-06	chrX	5411293	5412803	CG12730	+
GstE8	-1.54699	3.44937	1.09e-06	8.73e-06	chr2R	14295338	14296067	GstE8	+
CG6115	-1.26529	6.67577	1.1e-06	8.79e-06	chr2L	16887124	16887962	CG6115	-
nxf2	-1.90839	2.84576	1.1e-06	8.84e-06	chr3L	16569958	16573406	nxf2	-
ssp3	-1.286	5.03958	1.11e-06	8.91e-06	chr2L	18916524	18943948	ssp3	-
CG2091	-1.3456	4.534	1.13e-06	9.03e-06	chr3R	1579039	1580496	CG2091	-
lea	-1.65032	6.55973	1.15e-06	9.18e-06	chr2L	1380085	1420449	lea	-
en	-1.3655	5.53195	1.18e-06	9.44e-06	chr2R	7411508	7415715	en	-
mth	-1.11801	7.17769	1.29e-06	1.03e-05	chr3L	343377	346957	mth	-
Tim9a	-1.30478	4.95682	1.39e-06	1.11e-05	chrX	13279242	13279926	Tim9a	+
CG2017	-1.57083	3.38435	1.4e-06	1.11e-05	chr3R	1683798	1688133	CG2017	-
HSPC300	-1.42681	5.29744	1.41e-06	1.12e-05	chr2R	19915473	19916325	HSPC300	-
Sod	-1.10335	7.70424	1.42e-06	1.13e-05	chr3L	11105380	11106840	Sod	-
Ppt2	-1.30946	4.48539	1.44e-06	1.14e-05	chr2L	11280297	11281920	Ppt2	+
sun	-1.3329	6.81513	1.46e-06	1.15e-05	chrX	15741453	15743273	sun	-
dve	-2.10743	2.88501	1.47e-06	1.16e-05	chr2R	18131467	18173974	dve	+
Fcp3C	-1.97291	2.44219	1.49e-06	1.18e-05	chrX	3067408	3068507	Fcp3C	-
BCL7-like	-1.38592	4.22767	1.5e-06	1.19e-05	chrX	9250666	9252627	BCL7-like	+
sns	-1.72196	4.06812	1.53e-06	1.2e-05	chr2R	4686021	4743142	sns	+
Ucrh	-1.30612	7.34274	1.55e-06	1.22e-05	chr3LHet	606164	607415	Ucrh	+
Hrb87F	-1.07034	7.99456	1.57e-06	1.24e-05	chr3R	9482567	9486253	Hrb87F	-
OstDelta	-1.07302	7.54916	1.6e-06	1.25e-05	chr2R	13652076	13654712	OstDelta	-
dalao	-1.5	4.96688	1.69e-06	1.32e-05	chrX	9043341	9046009	dalao	+
miple	-1.19321	5.30489	1.72e-06	1.34e-05	chr3L	267298	270336	miple	+
CR30009	-2.237	2.39288	1.76e-06	1.38e-05	chr2R	6148819	6151331	CR30009	-
CG33332	-1.41516	3.73206	1.8e-06	1.4e-05	chr3R	10712201	10714868	CG33332	+
Sod3	-1.10328	7.2432	1.84e-06	1.43e-05	chr2R	7267849	7271613	Sod3	-
CG11577	-1.27564	4.79077	1.86e-06	1.45e-05	chr3L	19087989	19089317	CG11577	-
CG10600	-1.14379	6.12722	1.88e-06	1.46e-05	chr2L	18833709	18839679	CG10600	-
CG6553	-2.38032	2.14992	1.89e-06	1.47e-05	chr2R	9742082	9743270	CG6553	-
CG5792	-1.1248	6.09132	1.9e-06	1.48e-05	chr2L	12713275	12721843	CG5792	-
Mad1	-1.21757	5.1367	1.93e-06	1.5e-05	chr2R	5176461	5179070	Mad1	-
not	-1.15022	5.48138	2e-06	1.55e-05	chr3L	18611905	18615229	not	-
NC2alpha	-1.4359	3.60118	2.04e-06	1.58e-05	chr2R	17557672	17559098	NC2alpha	+
scramb2	-1.08019	7.16678	2.08e-06	1.61e-05	chr3L	3044112	3046812	scramb2	-
CG30384	-1.97368	3.2003	2.14e-06	1.65e-05	chr2R	3070501	3072803	CG30384	+
ade3	-2.1357	3.13126	2.22e-06	1.71e-05	chr2L	7014860	7023940	ade3	-
l(2)08717	-1.64543	3.54568	2.27e-06	1.75e-05	chr2R	14684768	14691232	l(2)08717	-
CG4390	-1.29123	5.15598	2.29e-06	1.76e-05	chr3R	15882139	15885487	CG4390	-
Sas-4	-1.85887	2.9366	2.33e-06	1.79e-05	chr3R	2977088	2979941	Sas-4	+
CG17691	-1.26632	6.19679	2.35e-06	1.81e-05	chrU	1178800	1184774	CG17691	+
dsx	-1.42858	4.29116	2.42e-06	1.86e-05	chr3R	3750044	3793130	dsx	-
Map60	-1.09462	5.95091	2.44e-06	1.87e-05	chr2R	5478330	5480249	Map60	+
CG6685	-1.3799	3.82227	2.5e-06	1.91e-05	chr3L	9959702	9961417	CG6685	-
CG13567	-1.28495	4.45695	2.5e-06	1.91e-05	chr2R	19924242	19925322	CG13567	-
CG2021	-1.48909	4.28314	2.51e-06	1.92e-05	chr3L	1777009	1777411	CG2021	-
Trax	-1.19539	5.02931	2.51e-06	1.92e-05	chr3R	11187413	11188540	Trax	+
CG10222	-1.60549	2.97862	2.52e-06	1.92e-05	chr3L	13404479	13405553	CG10222	-
l(2)06225	-1.21428	7.45944	2.6e-06	1.98e-05	chr2L	10975551	10976422	l(2)06225	-
CG16817	-1.04796	7.88053	2.61e-06	1.98e-05	chr3R	5503648	5505380	CG16817	+
CG5664	-1.68625	2.84211	2.77e-06	2.1e-05	chr3L	21431727	21434463	CG5664	-
Tim8	-1.33755	5.08059	2.85e-06	2.16e-05	chrX	11262477	11263216	Tim8	+
CG9669	-1.21422	5.92304	2.92e-06	2.21e-05	chr3L	16837667	16838091	CG9669	-
Atet	-1.29863	4.83506	2.98e-06	2.25e-05	chr2L	4333912	4345776	Atet	+
Tep4	-1.31467	5.17298	2.99e-06	2.26e-05	chr2L	19548506	19556451	Tep4	+
Taf11	-1.25979	4.57169	3.07e-06	2.31e-05	chr2L	9762423	9763262	Taf11	-
CG32756	-1.63312	3.20496	3.11e-06	2.34e-05	chrX	5839714	5841884	CG32756	+
wun2	-1.14022	6.14908	3.14e-06	2.36e-05	chr2R	5301848	5305351	wun2	+
l(2)k12914	-1.10699	7.03619	3.18e-06	2.39e-05	chr2L	8383611	8384137	l(2)k12914	-
CG6812	-1.6044	3.13796	3.18e-06	2.39e-05	chr3L	19056264	19059251	CG6812	+
ap	-1.06385	7.53575	3.21e-06	2.41e-05	chr2R	1593706	1615030	ap	-
Cpsf73	-1.38641	3.90721	3.32e-06	2.49e-05	chr3R	14486842	14489250	Cpsf73	-
bowl	-1.21977	7.76663	3.39e-06	2.54e-05	chr2L	3771699	3784121	bowl	+
CG13001	-1.24545	4.8625	3.42e-06	2.56e-05	chrX	16835118	16836895	CG13001	-
CG32442	-1.39772	3.91026	3.44e-06	2.58e-05	chr3L	21521317	21522433	CG32442	-
Apc10	-1.50071	3.42925	3.56e-06	2.66e-05	chr2R	13404765	13405688	Apc10	-
fs(2)ltoPP43	-1.18426	5.38373	3.57e-06	2.66e-05	chr2L	19792772	19795851	fs(2)ltoPP43	-
CG14984	-1.19438	4.86755	3.61e-06	2.7e-05	chr3L	3951192	3952550	CG14984	-
CG18428	-1.52987	5.78072	3.65e-06	2.72e-05	chr3R	19935088	19935732	CG18428	+
CG14184	-1.2031	4.77391	3.71e-06	2.76e-05	chr3L	20020918	20022120	CG14184	-
CG3964	-2.5252	2.06261	3.74e-06	2.78e-05	chr2L	3862667	3867507	CG3964	+
C1GalTA	-1.52634	3.44399	3.75e-06	2.79e-05	chr2L	8943453	8951200	C1GalTA	-
PGRP-LE	-1.22276	4.59021	3.75e-06	2.79e-05	chrX	15695185	15697798	PGRP-LE	-
CG12821	-1.92996	2.35703	4.09e-06	3.02e-05	chr2R	3719675	3723579	CG12821	+
spi	-1.06597	7.30771	4.13e-06	3.06e-05	chr2L	19567899	19577315	spi	-
CG32512	-1.29848	4.6661	4.16e-06	3.07e-05	chrX	20933410	20938567	CG32512	-
drk	-1.02504	7.60476	4.17e-06	3.07e-05	chr2R	9382726	9390342	drk	-
snf	-1.1095	6.36533	4.22e-06	3.11e-05	chrX	5203279	5204534	snf	+
CG43341	-2.30014	5.27105	4.25e-06	3.13e-05	chr2R	3520345	3521385	CG43341	+
CG8498	-1.19148	7.40858	4.26e-06	3.14e-05	chr2L	8161793	8162418	CG8498	-
RpII15	-1.21032	4.61863	4.27e-06	3.15e-05	chr3R	10134796	10135566	RpII15	+
vvl	-1.10331	8.5941	4.31e-06	3.17e-05	chr3L	6783257	6787637	vvl	+
cana	-1.08352	5.79363	4.51e-06	3.32e-05	chr2L	11269779	11277846	cana	+
CG5027	-1.27053	4.24561	4.75e-06	3.48e-05	chr3L	16222199	16224239	CG5027	+
CG34213	-1.80773	2.85709	4.81e-06	3.53e-05	chr2R	19854646	19855239	CG34213	-
MED11	-1.16477	5.03248	4.85e-06	3.55e-05	chr3L	18738955	18739723	MED11	+
CG5808	-1.61218	3.55885	4.94e-06	3.61e-05	chr3R	20640624	20642729	CG5808	-
SP1173	-1.18845	5.74066	5.09e-06	3.71e-05	chr3L	6682426	6696621	SP1173	-
MED8	-1.24724	4.5262	5.15e-06	3.76e-05	chr2R	16213346	16214311	MED8	-
bs	-1.25843	7.40936	5.19e-06	3.78e-05	chr2R	20230388	20263998	bs	+
her	-1.23894	4.78495	5.22e-06	3.8e-05	chr2L	16677184	16679691	her	+
CG6568	-1.32296	3.94183	5.45e-06	3.96e-05	chr2R	13292808	13294930	CG6568	-
CG14965	-1.94506	2.5618	5.47e-06	3.97e-05	chr3L	3190621	3192491	CG14965	-
CG7288	-1.273	4.11458	5.54e-06	4.02e-05	chrX	18752235	18754105	CG7288	+
Uhg4	-1.26953	4.20508	5.64e-06	4.08e-05	chr2R	4982802	4984817	Uhg4	+
GLaz	-1.32532	3.80186	5.68e-06	4.11e-05	chr2R	9051558	9055535	GLaz	-
Zir	-1.07629	6.73311	5.85e-06	4.23e-05	chr2L	94738	102086	Zir	+
grsm	-1.17716	5.46847	5.88e-06	4.25e-05	chr3R	8775763	8793434	grsm	-
CG10880	-1.14561	4.9181	5.98e-06	4.32e-05	chr2L	2214971	2216311	CG10880	-
wls	-1.15455	5.76403	6.01e-06	4.34e-05	chr3L	11159719	11162725	wls	-
Pgant35A	-1.52727	4.03782	6.07e-06	4.38e-05	chr2L	14359251	14361411	Pgant35A	+
dod	-1.14776	5.00421	6.11e-06	4.4e-05	chrX	21216374	21217885	dod	+
CG9917	-1.11417	6.01358	6.25e-06	4.5e-05	chrX	16215463	16217264	CG9917	-
thoc6	-1.3658	3.59627	6.64e-06	4.76e-05	chr3L	12185131	12186788	thoc6	-
CR43857	-2.37621	2.50533	6.69e-06	4.79e-05	chr2L	7423819	7425932	CR43857	+
mthl10	-1.12977	5.0464	6.85e-06	4.91e-05	chr3L	332800	342915	mthl10	-
CG14966	-1.42463	3.36709	7.04e-06	5.03e-05	chr3L	3197044	3197631	CG14966	-
Nup43	-1.46946	3.20566	7.13e-06	5.09e-05	chr3R	14192377	14193635	Nup43	+
bab2	-1.34166	3.8114	7.17e-06	5.11e-05	chr3L	1140428	1177276	bab2	-
CG40178	-1.10806	5.6962	7.39e-06	5.25e-05	chr3LHet	1181139	1396811	CG40178	-
CG12391	-1.13512	4.95735	7.59e-06	5.39e-05	chr2R	7035106	7037561	CG12391	-
CG13123	-1.66204	2.87026	7.65e-06	5.43e-05	chr2L	9791960	9793107	CG13123	-
Dim1	-1.1612	4.891	7.83e-06	5.54e-05	chr2L	4403250	4403955	Dim1	+
CG34183	-1.45915	3.30575	7.9e-06	5.58e-05	chr2L	9890060	9890772	CG34183	-
SF1	-1.31414	5.53605	7.96e-06	5.62e-05	chr3R	13366142	13370870	SF1	+
CG4646	-1.36926	4.17295	8.04e-06	5.67e-05	chr2R	9106998	9107733	CG4646	-
mei-S332	-1.59649	2.86526	8.11e-06	5.71e-05	chr2R	18009605	18012071	mei-S332	+
CG4382	-2.13974	4.44351	8.24e-06	5.8e-05	chr2L	9598879	9600872	CG4382	-
salr	-1.20949	6.3132	8.4e-06	5.9e-05	chr2L	11358872	11373637	salr	+
mRpS18A	-1.22234	4.19392	8.41e-06	5.91e-05	chr3R	4387627	4388305	mRpS18A	-
RanGap	-1.21371	4.27024	8.51e-06	5.97e-05	chr2L	19441958	19447317	RanGap	+
CG11851	-1.48693	3.15035	8.56e-06	6.01e-05	chr3R	21047314	21049840	CG11851	+
sca	-1.37675	3.56397	8.63e-06	6.06e-05	chr2R	8668048	8689515	sca	+
CG30154	-1.30323	4.3375	8.74e-06	6.13e-05	chr2R	16420878	16421441	CG30154	+
Rad17	-1.38693	3.50649	8.83e-06	6.19e-05	chr3R	10486897	10488914	Rad17	-
mRpS10	-1.15064	4.82033	8.93e-06	6.26e-05	chr3R	11055386	11056238	mRpS10	+
Got1	-1.05117	6.18619	9.03e-06	6.32e-05	chr2R	12025856	12029439	Got1	+
TfIIS	-1.15723	6.06072	9.1e-06	6.36e-05	chr2L	15058918	15060757	TfIIS	-
lin-52	-1.38947	3.43806	9.11e-06	6.37e-05	chrX	5648061	5648917	lin-52	-
CG9121	-1.5489	2.93596	9.43e-06	6.58e-05	chr2L	5047817	5050975	CG9121	-
H	-1.17737	5.39142	9.91e-06	6.9e-05	chr3R	16447659	16454637	H	+
CG7987	-1.28371	4.5391	1.02e-05	7.09e-05	chr3R	10396193	10401609	CG7987	-
REG	-1.04172	6.44943	1.03e-05	7.14e-05	chrX	13106365	13108008	REG	+
CG34039	-1.25709	4.27282	1.04e-05	7.2e-05	chr3L	14553099	14555713	CG34039	+
pncr013:4	-1.097	6.25152	1.07e-05	7.42e-05	chr4	488122	492102	pncr013:4	+
qkr58E-1	-1.04862	5.72075	1.08e-05	7.48e-05	chr2R	18300421	18303047	qkr58E-1	-
CG43343	-1.31485	3.8407	1.11e-05	7.68e-05	chr3R	18207756	18212270	CG43343	+
CG9684	-1.14519	5.09456	1.12e-05	7.73e-05	chr3R	4185679	4188276	CG9684	-
CG9410	-1.52825	2.85283	1.13e-05	7.82e-05	chr2R	2556528	2557581	CG9410	+
mr	-1.16434	4.66269	1.14e-05	7.89e-05	chr2R	19859955	19862935	mr	+
CG8366	-1.2833	3.86017	1.16e-05	7.96e-05	chr2R	11842544	11844141	CG8366	+
CG17059	-1.23434	5.95727	1.18e-05	8.08e-05	chr2R	9107787	9108520	CG17059	+
SelD	-1.20849	5.07316	1.18e-05	8.13e-05	chr2R	10156274	10158159	SelD	-
CG8414	-1.52171	3.02708	1.22e-05	8.38e-05	chr2R	11986810	11990108	CG8414	-
CG7011	-1.09563	5.03164	1.22e-05	8.39e-05	chr3L	15153975	15156728	CG7011	-
CG10038	-1.18581	4.3466	1.26e-05	8.62e-05	chr3R	8174708	8176367	CG10038	-
E2f2	-1.13234	4.7882	1.27e-05	8.68e-05	chr2L	21154292	21156232	E2f2	-
Alg10	-1.29442	3.77502	1.32e-05	8.97e-05	chr3L	11158070	11159720	Alg10	+
CG10417	-1.02077	7.53976	1.33e-05	9.04e-05	chr2R	1247835	1250609	CG10417	-
pasha	-1.19976	4.17042	1.34e-05	9.11e-05	chr3R	27443698	27447939	pasha	+
CG31251	-1.42463	3.16915	1.35e-05	9.21e-05	chr3R	13509461	13510637	CG31251	-
lbk	-1.12038	6.47789	1.36e-05	9.22e-05	chr2R	12037627	12057024	lbk	+
CG42588	-1.31021	3.75027	1.36e-05	9.23e-05	chr3L	12807353	12817750	CG42588	+
ncm	-1.00924	6.56069	1.44e-05	9.76e-05	chr2L	18444506	18448957	ncm	-
Mcm7	-1.90867	2.12536	1.45e-05	9.81e-05	chr3L	8884695	8887410	Mcm7	+
Uhg5	-1.21708	4.60647	1.48e-05	0.000100193	chr2R	10509110	10512011	Uhg5	+
nub	-1.20889	7.07863	1.5e-05	0.000101487	chr2L	12587870	12628143	nub	+
CG1868	-1.44509	3.19403	1.51e-05	0.000102456	chr2R	5469260	5472050	CG1868	-
CG30428	-1.31428	4.03166	1.52e-05	0.000102772	chr2R	21140836	21142058	CG30428	+
Pcl	-1.09292	5.53604	1.52e-05	0.000102935	chr2R	14022918	14027495	Pcl	+
CG4537	-1.64421	2.80028	1.54e-05	0.000104272	chr2L	9890884	9891336	CG4537	+
Cpr62Bc	-1.73883	2.67797	1.55e-05	0.000104487	chr3L	1840280	1842084	Cpr62Bc	-
CG17266	-1.3859	3.37968	1.55e-05	0.000104787	chr2R	2562532	2563506	CG17266	-
Mat1	-1.32579	3.67673	1.58e-05	0.000106268	chr2R	6626121	6627339	Mat1	-
CG42550	-1.88273	3.35773	1.59e-05	0.000106712	chr3R	3826269	3827031	CG42550	-
Lap1	-1.19638	4.46054	1.6e-05	0.000107613	chr2R	10823181	10827807	Lap1	+
CG32590	-1.31885	3.80458	1.62e-05	0.000108916	chrX	14732294	14733164	CG32590	-
mRpS24	-1.59485	3.29412	1.63e-05	0.000109227	chr3R	19988550	19989267	mRpS24	-
CG6767	-1.17856	4.78241	1.7e-05	0.00011357	chr3L	9676678	9689800	CG6767	-
CG7787	-1.20318	4.6361	1.71e-05	0.000114028	chr2L	8320327	8321285	CG7787	+
CG34200	-1.26822	5.28142	1.76e-05	0.000117609	chr2R	1645166	1645572	CG34200	+
MED27	-1.25293	3.73609	1.78e-05	0.000118621	chr3R	1480860	1482058	MED27	+
CG41128	-1.23938	6.48583	1.87e-05	0.000123991	chr3RHet	1806527	1808475	CG41128	-
z	-1.50322	4.45103	1.88e-05	0.000124709	chrX	2341801	2344583	z	+
cer	-1.20609	5.74006	1.89e-05	0.000125624	chr2R	15283719	15284279	cer	-
CG2147	-1.24696	4.33509	1.92e-05	0.000126978	chrX	8134716	8135516	CG2147	+
CG17331	-1.03042	6.69872	1.92e-05	0.000127043	chr2L	16731179	16732133	CG17331	-
CG3939	-1.01661	6.7143	1.92e-05	0.00012709	chrX	3069151	3070256	CG3939	+
mRpL17	-1.26881	3.93247	1.94e-05	0.00012837	chr3L	264778	265932	mRpL17	+
mRpL14	-1.30379	3.82754	2.01e-05	0.000132553	chrX	2238027	2238682	mRpL14	-
CG43366	-1.17803	7.87898	2.01e-05	0.000132555	chr2R	1781399	1818868	CG43366	+
ppk13	-1.52616	3.12849	2.03e-05	0.000133959	chr2L	21086789	21088751	ppk13	-
Cyp6d4	-2.18985	3.14028	2.04e-05	0.000134328	chr3R	18524040	18526029	Cyp6d4	+
CG1518	-1.04415	6.4963	2.06e-05	0.00013562	chrX	20920990	20925143	CG1518	-
CG9902	-1.2447	3.87167	2.07e-05	0.00013642	chrX	16435777	16441553	CG9902	-
CG8441	-1.0606	5.16852	2.08e-05	0.00013715	chr2R	12072626	12074011	CG8441	-
CG7637	-1.31974	4.74103	2.11e-05	0.000138891	chr2R	6698060	6698441	CG7637	-
CG9123	-2.10666	2.03389	2.11e-05	0.000138919	chrX	15234405	15236144	CG9123	-
CG9135	-1.01235	6.4457	2.12e-05	0.000139168	chr2L	6050828	6053491	CG9135	+
CG8481	-1.12664	4.54086	2.16e-05	0.000141831	chr3R	5593572	5595749	CG8481	+
CG42674	-1.14308	4.81839	2.17e-05	0.000142489	chr3L	20142713	20191417	CG42674	-
Gem3	-1.30469	3.49397	2.18e-05	0.000142871	chr3L	10452180	10456201	Gem3	-
alpha-Man-II	-1.29077	5.33124	2.23e-05	0.000145658	chr3R	5238269	5242986	alpha-Man-II	+
sdk	-1.20699	7.49086	2.23e-05	0.000145658	chrX	580872	643529	sdk	+
hoip	-1.28348	3.99898	2.31e-05	0.000150517	chr2L	9699790	9700459	hoip	+
rumi	-1.09103	5.07428	2.31e-05	0.000150862	chr3R	18574735	18576283	rumi	-
CG9331	-1.0388	5.58743	2.37e-05	0.00015479	chr2L	20824435	20827724	CG9331	+
CG1239	-1.65143	2.78207	2.41e-05	0.000156622	chr3R	1559234	1560424	CG1239	+
Tom7	-1.26322	6.3173	2.41e-05	0.000156622	chr2R	4839192	4839685	Tom7	+
CG14683	-1.4273	4.93171	2.43e-05	0.000157886	chr3R	6522368	6524698	CG14683	+
csul	-1.4359	3.6766	2.49e-05	0.000161339	chr2R	12152179	12154464	csul	+
vimar	-1.12869	5.20917	2.49e-05	0.000161395	chr2R	2862789	2873217	vimar	-
Ptp99A	-1.00171	6.26454	2.5e-05	0.000162217	chr3R	25203367	25312853	Ptp99A	+
CG12942	-1.28132	3.74169	2.51e-05	0.000162844	chr2R	6781963	6784727	CG12942	+
Pcd	-1.03713	5.48228	2.54e-05	0.000164435	chr3R	25548882	25549948	Pcd	+
RhoGDI	-1.00579	6.4667	2.59e-05	0.000167377	chr3L	19921842	19926030	RhoGDI	+
CG33213	-1.70197	2.36155	2.64e-05	0.00017016	chr3R	23743903	23745195	CG33213	-
CR44119	-2.08406	2.00526	2.66e-05	0.000171644	chr2L	8201556	8205298	CR44119	+
CG3829	-1.24651	3.75278	2.75e-05	0.000177266	chr2R	20873477	20878012	CG3829	+
pon	-1.8262	2.14245	2.76e-05	0.00017747	chrX	4530350	4533145	pon	+
CG15628	-1.02228	5.49738	2.79e-05	0.000179621	chr2L	4821773	4828945	CG15628	+
ldbr	-1.78259	2.37967	2.82e-05	0.000181517	chr3L	8114926	8116715	ldbr	+
Trim9	-1.49791	3.48982	2.9e-05	0.000185848	chr2L	10544882	10628054	Trim9	+
CG12054	-1.00281	6.17186	2.9e-05	0.000186299	chr3R	27046423	27056981	CG12054	+
cos	-1.161	4.56701	3e-05	0.000191884	chr2R	3269680	3274620	cos	-
Pde9	-1.0145	7.25557	3.06e-05	0.000195699	chrX	12679595	12790864	Pde9	-
Ac3	-1.75326	2.88645	3.06e-05	0.000195966	chr2L	21632586	21647964	Ac3	+
armi	-1.30298	4.05925	3.11e-05	0.000198784	chr3L	3461314	3466303	armi	+
ago	-1.16575	6.1961	3.12e-05	0.000199081	chr3L	4246342	4254306	ago	-
CG14215	-1.34575	3.88177	3.21e-05	0.00020442	chrX	19546339	19553444	CG14215	+
CG12159	-1.10826	4.51437	3.25e-05	0.000206978	chr2R	3802531	3803968	CG12159	-
RpL41	-1.11707	11.7448	3.26e-05	0.00020734	chr2R	20790939	20791452	RpL41	-
CG31739	-1.0255	5.49679	3.26e-05	0.000207467	chr2L	16827077	16832093	CG31739	+
elgi	-1.10699	4.70674	3.38e-05	0.000214574	chr3L	15949649	15951533	elgi	+
CG44002	-1.50309	2.84078	3.45e-05	0.000219144	chr2L	3169819	3171092	CG44002	-
dome	-1.32918	6.26948	3.49e-05	0.000221734	chrX	19570089	19577549	dome	-
CR44042	-1.0011	5.68482	3.51e-05	0.000222718	chr2RHet	474799	475800	CR44042	-
Cad86C	-1.19973	6.59527	3.56e-05	0.000225185	chr3R	6652800	6674751	Cad86C	+
Dhfr	-1.07814	4.88	3.56e-05	0.000225246	chr3R	12306888	12307600	Dhfr	+
Nup160	-1.28976	3.93565	3.73e-05	0.000235344	chr2L	11123778	11129335	Nup160	+
CG7692	-1.35116	3.39229	3.81e-05	0.000239582	chr3L	17345518	17351156	CG7692	+
CG6182	-1.1143	4.32117	3.92e-05	0.000246047	chr3R	19987448	19988937	CG6182	+
scrib	-1.11216	7.42899	4.03e-05	0.000252481	chr3R	22362071	22429773	scrib	+
RnrS	-1.51913	2.72374	4.08e-05	0.000255535	chr2R	7870649	7872948	RnrS	-
CG16734	-1.47367	2.85827	4.12e-05	0.000258094	chr3R	5080773	5082453	CG16734	+
tra2	-1.05347	4.92422	4.14e-05	0.000259527	chr2R	10489508	10491857	tra2	-
CG33276	-1.40645	4.01844	4.21e-05	0.00026364	chr3L	7632910	7633546	CG33276	-
Capr	-1.06415	7.06641	4.21e-05	0.00026364	chr3L	18661252	18666260	Capr	-
Taf10b	-1.08152	4.95392	4.33e-05	0.000270528	chr2L	2767285	2767845	Taf10b	-
CG30385	-1.72395	2.57046	4.35e-05	0.000271853	chr2R	3068830	3070525	CG30385	+
CG10428	-1.21701	4.70603	4.55e-05	0.000283899	chr2L	18948896	18950973	CG10428	+
wrapper	-1.647	2.44367	4.59e-05	0.000285591	chr2R	18267016	18270191	wrapper	+
mRpL36	-1.7926	3.34772	4.67e-05	0.000290379	chr3L	8117683	8118232	mRpL36	-
CG31075	-1.16842	5.45131	4.76e-05	0.000295748	chr3R	22811345	22814239	CG31075	-
fy	-1.11194	4.23323	4.77e-05	0.000296106	chr2L	8401475	8403280	fy	-
CR32207	-1.53801	2.56911	4.81e-05	0.00029817	chr3L	19470428	19471820	CR32207	-
klu	-1.15968	6.92112	4.92e-05	0.000305102	chr3L	10974270	11001933	klu	-
CG13089	-1.0565	4.66988	5.21e-05	0.000321953	chr2L	8515095	8516755	CG13089	+
CG13373	-1.49779	2.72092	5.25e-05	0.000323954	chrX	371016	372224	CG13373	+
Nufip	-1.34182	3.26038	5.25e-05	0.000323954	chr3L	18739710	18741467	Nufip	-
Pli	-1.18818	6.65644	5.36e-05	0.000331008	chr3R	19685883	19715774	Pli	-
dre4	-1.0621	5.54427	5.47e-05	0.000337303	chr3L	1871573	1876312	dre4	-
CR43496	-1.29114	3.62071	5.54e-05	0.000341393	chrX	6652642	6653524	CR43496	-
CG12859	-1.14505	5.26919	5.82e-05	0.000357159	chr2R	10644019	10644577	CG12859	+
dnd	-1.50837	3.65935	5.86e-05	0.000358943	chr3R	17711397	17713077	dnd	-
CG4935	-1.70283	2.25072	6.03e-05	0.000368811	chr2L	16262140	16263483	CG4935	+
CG2543	-1.78422	2.03224	6.03e-05	0.000368923	chrX	12505946	12509563	CG2543	+
CG4908	-1.59965	2.94459	6.07e-05	0.000371223	chr2L	10222657	10224442	CG4908	+
CG2199	-1.10686	4.37227	6.1e-05	0.000372613	chr3L	1339459	1342403	CG2199	-
CG5888	-1.12054	4.97556	6.12e-05	0.000373843	chr2L	16400168	16448465	CG5888	-
CG5872	-1.26076	3.74416	6.14e-05	0.00037472	chr3L	20429349	20431470	CG5872	+
corto	-1.10637	6.90368	6.17e-05	0.000375962	chr3R	903748	912749	corto	-
CG32163	-1.15279	4.19507	6.4e-05	0.000389126	chr3L	16580256	16581243	CG32163	+
CG31121	-1.0811	7.57614	6.83e-05	0.000414091	chr3R	20707187	20720327	CG31121	-
CG32803	-1.03006	5.02344	6.85e-05	0.000414951	chrX	1794723	1795944	CG32803	-
CG13890	-1.16213	4.16674	7e-05	0.00042414	chr3L	851345	852673	CG13890	+
Su(H)	-1.11347	5.08879	7.07e-05	0.000428064	chr2L	15039495	15043335	Su(H)	+
CG15601	-1.4095	3.06199	7.09e-05	0.000428728	chrX	15605127	15606219	CG15601	+
CG14646	-1.02654	4.9997	7.16e-05	0.000433025	chr3R	216087	217833	CG14646	+
FLASH	-1.24544	3.38569	7.19e-05	0.000434431	chr2R	9094249	9097974	FLASH	+
CG10265	-1.23283	3.42285	7.22e-05	0.000435847	chr2R	10879836	10881340	CG10265	-
Pnn	-1.02159	5.16385	7.22e-05	0.000435847	chr3R	5566620	5568566	Pnn	+
YL-1	-1.09482	4.67446	7.28e-05	0.000439363	chr2L	10970437	10971870	YL-1	+
Tom70	-1.20521	3.88625	7.29e-05	0.000439799	chr2L	12035994	12038543	Tom70	-
nito	-1.24407	5.0506	7.64e-05	0.000459398	chr2R	3849990	3857320	nito	+
CG16717	-1.16998	4.07946	7.65e-05	0.000459926	chr3L	9672300	9674160	CG16717	+
pbl	-1.33158	3.08989	7.78e-05	0.00046696	chr3L	7889208	7905051	pbl	-
CG5535	-1.15899	3.74694	7.8e-05	0.000468124	chr3L	17845723	17849894	CG5535	-
CG2617	-1.7879	2.17162	7.92e-05	0.000474975	chr2L	20682367	20683629	CG2617	+
Rbf	-1.25208	3.89763	7.97e-05	0.000477051	chrX	691120	695490	Rbf	-
Efr	-1.33583	2.99399	8.42e-05	0.00050088	chrX	6113956	6116752	Efr	+
CG6951	-1.61813	2.36935	8.57e-05	0.000508999	chr3L	20234366	20238412	CG6951	+
CG8195	-1.11889	4.17046	8.6e-05	0.000510134	chr2R	11450200	11453291	CG8195	-
CG11986	-1.57332	2.45214	8.75e-05	0.000518011	chr3R	4841167	4842544	CG11986	+
snRNP-U1-70K	-1.23849	5.32441	8.77e-05	0.000518879	chr2L	6968710	6971737	snRNP-U1-70K	-
CG3548	-1.2617	4.87364	8.85e-05	0.000522474	chr2R	20487488	20489890	CG3548	+
disco	-1.47719	2.74042	9.04e-05	0.000532582	chrX	16104630	16110779	disco	-
l(2)35Cc	-1.30523	3.22431	9.09e-05	0.000535173	chr2L	15256580	15257642	l(2)35Cc	+
geminin	-1.02507	5.1262	9.15e-05	0.000538167	chr2R	2542967	2543955	geminin	-
CG10555	-1.37698	5.27749	9.15e-05	0.000538169	chrX	8292972	8297975	CG10555	+
CG13096	-1.05668	4.78658	9.41e-05	0.000552844	chr2L	8509250	8511844	CG13096	-
CR43431	-1.21664	3.82656	9.85e-05	0.000576988	chr3L	12642963	12646190	CR43431	-
Ercc1	-1.50469	2.59494	9.95e-05	0.000582751	chr2R	10740469	10741453	Ercc1	+
CG18673	-2.57656	2.17027	0.000100009	0.000585307	chr3R	27088349	27089716	CG18673	+
CG9723	-1.04349	4.52616	0.000102505	0.000599451	chrX	16547252	16549045	CG9723	-
CG10466	-1.10089	4.09939	0.000103975	0.000607117	chr2L	19775499	19792845	CG10466	+
BG4	-1.58587	2.77584	0.000106518	0.000621255	chr3R	17860176	17861339	BG4	+
CG31477	-1.58807	2.45968	0.000107939	0.0006293	chr3R	5947494	5948042	CG31477	+
GstD2	-1.59683	2.30402	0.000110215	0.000641832	chr3R	8197692	8198426	GstD2	+
RPA2	-1.53545	2.4778	0.000110484	0.000642365	chr2L	20924974	20926147	RPA2	-
mRpS28	-1.27715	4.25057	0.000110489	0.000642365	chr2R	14501714	14502521	mRpS28	-
Best1	-1.08934	4.87729	0.000110517	0.000642365	chr3R	5987185	5996209	Best1	-
CG34401	-1.01945	6.85321	0.000114846	0.000664988	chrX	18757982	18778108	CG34401	+
CG6639	-1.34338	3.10201	0.000116634	0.000674063	chr2L	17454262	17455923	CG6639	-
CG4692	-1.07599	7.17739	0.000119988	0.000691348	chr2R	20486610	20487344	CG4692	-
PCID2	-1.13282	3.75525	0.000128586	0.000736711	chr3L	11619540	11620815	PCID2	+
arr	-1.04941	6.0191	0.000130451	0.000746276	chr2R	9341158	9370723	arr	-
CG13896	-1.00904	4.41044	0.000130724	0.000747556	chr3L	710819	711850	CG13896	-
CG4825	-1.12201	3.69339	0.000130794	0.000747677	chr3L	20515539	20519274	CG4825	-
CG13994	-1.09402	4.2095	0.000131627	0.000752153	chr2L	6063017	6063676	CG13994	+
CG13751	-1.01099	5.58898	0.00013382	0.000763827	chr2R	4787745	4788122	CG13751	+
CG33052	-1.00856	4.63501	0.000135934	0.000774445	chr3L	17420404	17421936	CG33052	-
CG6674	-1.18986	3.55826	0.000136188	0.000775597	chr3L	9964250	9965154	CG6674	-
Ranbp21	-1.36861	3.82786	0.00013925	0.000791854	chrX	19540616	19545958	Ranbp21	-
CG34310	-1.98604	2.1694	0.000140741	0.000799441	chr2L	6663967	6674780	CG34310	+
Gas41	-1.00534	4.65535	0.000142058	0.000806319	chr2L	6949309	6950207	Gas41	-
CG4101	-1.18709	4.06331	0.000146512	0.000829126	chr3L	16605585	16606050	CG4101	+
Xpd	-1.46106	3.15381	0.000147452	0.000834138	chr2R	17058459	17062009	Xpd	+
RfC38	-1.22283	3.41681	0.000152944	0.00086169	chr2L	11128929	11130645	RfC38	-
CG33181	-1.01261	4.61793	0.000155685	0.000875187	chrX	8383380	8411062	CG33181	+
CG14104	-1.46228	3.22073	0.000155982	0.000876536	chr3L	19799910	19800299	CG14104	-
CG4615	-1.2383	3.3932	0.000159278	0.000894398	chrX	6992610	6996333	CG4615	-
U2A	-1.1198	4.05744	0.00016349	0.000914841	chr2R	3562866	3563867	U2A	-
CG3909	-1.08735	4.20357	0.00016609	0.000928546	chr3R	5868979	5870328	CG3909	+
SMC2	-1.04339	4.12415	0.000168555	0.000940601	chr2R	10736125	10740155	SMC2	-
ems	-1.36151	3.76886	0.000169294	0.000944033	chr3R	9727580	9730344	ems	+
CG5793	-1.10769	4.37509	0.000173277	0.000964476	chr3R	16953294	16955323	CG5793	+
in	-1.26329	4.40603	0.000174948	0.000973071	chr3L	20360297	20363359	in	+
CG13902	-1.16364	3.41815	0.000175551	0.000975713	chr3L	839979	841360	CG13902	-
CG30466	-1.58024	2.2313	0.000175646	0.000975885	chr2R	11458972	11460676	CG30466	+
Pms2	-1.28685	3.08658	0.000178044	0.000988483	chr2R	11255576	11259021	Pms2	-
CG4210	-1.03672	4.39056	0.000178581	0.000991102	chr3R	11039695	11040567	CG4210	+
GstT3	-1.4486	2.59567	0.00017972	0.000996929	chrX	20338706	20340823	GstT3	+
cnir	-1.09528	3.77879	0.000179827	0.000996929	chr2L	3038825	3039812	cnir	-
mRpL27	-1.17977	4.27554	0.000182048	0.00100851	chr2L	4458594	4459602	mRpL27	-
CG5044	-1.11996	3.88681	0.000188974	0.00104536	chr3R	11182950	11184985	CG5044	+
CG16892	-1.29798	2.83926	0.000191804	0.00105986	chrX	9167449	9169387	CG16892	+
CG5516	-1.09758	4.03462	0.000193714	0.00107003	chr3R	11789588	11790483	CG5516	+
cerv	-1.01785	4.27015	0.000195087	0.00107683	chrX	15471018	15472017	cerv	-
CG34409	-1.42272	3.10757	0.000195994	0.00108144	chr3R	5568598	5572089	CG34409	-
Art3	-1.09562	3.84095	0.000198567	0.00109406	chr3R	11053326	11055130	Art3	-
CG15107	-1.22661	3.99376	0.000199522	0.00109852	chr2R	14858813	14860042	CG15107	-
CAP-D2	-1.25809	2.97807	0.000200293	0.00110158	chr3R	25501398	25505979	CAP-D2	+
CG8712	-1.43066	2.74782	0.000200733	0.0011032	chr2R	3984441	3985959	CG8712	-
CG9170	-1.06158	3.83995	0.000201033	0.00110411	chrX	15872135	15876974	CG9170	-
CG8679	-1.68808	2.05083	0.000202461	0.00111109	chr2L	21216003	21218544	CG8679	-
CG2310	-1.04325	5.0431	0.000206176	0.00113107	chr3R	25317245	25319240	CG2310	-
CG3788	-1.34825	2.7222	0.000206379	0.00113178	chr2R	18819557	18821600	CG3788	-
Cerk	-1.06682	4.52587	0.000207565	0.00113787	chr3R	1184594	1194028	Cerk	-
mRpS16	-1.03977	4.87597	0.000210082	0.00115085	chr2R	10060490	10061133	mRpS16	-
ball	-1.15916	3.36693	0.000212933	0.00116437	chr3R	22690326	22692529	ball	-
MED1	-1.04909	5.33635	0.000213766	0.00116851	chr3L	21621424	21627546	MED1	-
CG6479	-1.19638	3.49166	0.000216481	0.00118292	chr3L	17330271	17332362	CG6479	-
bel	-1.00166	7.30508	0.000217582	0.00118851	chr3R	4480696	4486483	bel	-
CG3709	-1.57954	2.17551	0.000225936	0.00123062	chr2L	153538	155305	CG3709	-
CG7744	-1.63051	2.21168	0.000235052	0.00127662	chr2R	15340013	15343032	CG7744	+
nocte	-1.24904	7.53526	0.000239201	0.0012973	chrX	10355897	10368708	nocte	-
CG11170	-1.15083	4.14957	0.000240795	0.00130456	chr2R	18064923	18070337	CG11170	-
toe	-1.42838	3.37662	0.000252074	0.00136227	chr3L	12415609	12425768	toe	-
Cat	-1.44462	8.75917	0.00025428	0.00137274	chr3L	18815703	18821288	Cat	+
dgt2	-1.03496	3.97696	0.000255923	0.00138014	chr2L	11989937	11990834	dgt2	+
CG14135	-1.06341	3.74901	0.000262414	0.00141214	chr3L	11684670	11685857	CG14135	+
CG15011	-1.23256	3.17685	0.000265022	0.00142567	chr3L	4255990	4259152	CG15011	-
CG1218	-1.17454	3.32822	0.000267547	0.00143875	chr3R	1617600	1619105	CG1218	+
CG3294	-1.39467	2.42773	0.000273933	0.00146998	chr2L	4794548	4796581	CG3294	+
scaf	-1.21229	6.33917	0.00027501	0.00147524	chr2R	1564254	1579228	scaf	-
CG34422	-1.23634	5.42027	0.000280051	0.00149911	chrX	18737695	18749891	CG34422	+
Nup205	-1.24541	3.73303	0.000290963	0.00155425	chrX	19746248	19753412	Nup205	+
CG7407	-1.12822	3.41275	0.000301298	0.00160608	chr3L	21816560	21817671	CG7407	+
CG34439	-1.01493	5.50338	0.000301427	0.0016062	chr2R	9046117	9047695	CG34439	+
CG11134	-1.0389	3.84248	0.000308787	0.00164255	chrX	13631974	13633210	CG11134	+
CG15877	-1.10746	3.44284	0.000323953	0.00171664	chr3L	2376483	2377556	CG15877	-
mRpS33	-1.1636	4.02602	0.000326592	0.00173002	chr3R	12261766	12262319	mRpS33	-
RpII33	-1.10587	3.97951	0.000330493	0.00174825	chr2L	13833338	13834306	RpII33	+
Surf6	-1.06667	3.65933	0.000330783	0.00174918	chr3R	15729384	15730589	Surf6	-
CG15922	-1.2864	3.93262	0.000331911	0.00175454	chr3R	16385429	16386002	CG15922	-
CG31922	-1.30682	3.33089	0.000341636	0.0017997	chr2L	1170180	1170789	CG31922	+
CG6353	-1.06296	3.95402	0.000370562	0.00194335	chr3R	17486907	17488694	CG6353	-
mRpL24	-1.04881	4.4803	0.000378743	0.00198352	chr2L	4944255	4945361	mRpL24	-
CR43727	-1.38581	2.41423	0.000381619	0.00199652	chr3L	16574736	16575867	CR43727	+
CG43273	-1.33572	3.00044	0.000387197	0.00202223	chr3R	20656022	20656695	CG43273	+
CG9674	-1.07594	6.6445	0.000387837	0.00202419	chr3L	16780672	16800831	CG9674	-
RfC3	-1.43894	2.35481	0.00040111	0.00209132	chr2L	10419189	10420612	RfC3	+
CG7506	-1.25022	3.63048	0.000401429	0.00209226	chr3L	7633897	7634748	CG7506	-
ida	-1.58455	2.15357	0.000411879	0.00214233	chr3L	3905343	3907813	ida	+
MED20	-1.00118	3.94225	0.000425413	0.00220445	chr2L	8071811	8072848	MED20	-
CG6388	-1.03273	3.89416	0.000429452	0.00222236	chr2L	12428027	12430021	CG6388	+
CG9272	-1.36696	2.84503	0.000430062	0.00222476	chr2L	20926318	20927860	CG9272	-
CG13773	-1.24693	2.89809	0.000432707	0.00223724	chr2L	6906665	6907844	CG13773	-
RpIII128	-1.24626	2.97151	0.000439342	0.00226969	chr2R	7926594	7930138	RpIII128	+
CG11885	-1.14588	3.52519	0.000445139	0.00229496	chr2L	420894	421450	CG11885	-
mRpS14	-1.08855	3.70288	0.000457173	0.00235223	chrX	19373414	19373950	mRpS14	-
CG2003	-1.11891	3.87689	0.000474404	0.00243104	chr3R	27803842	27816631	CG2003	+
CG17806	-1.19865	3.27684	0.000485247	0.0024816	chr3R	13627263	13628982	CG17806	-
CG2906	-1.14357	3.48349	0.000486437	0.00248601	chr2R	3843654	3845762	CG2906	+
CG2875	-1.08195	3.6082	0.000513292	0.00260666	chrX	3465488	3467655	CG2875	-
HERC2	-1.39818	4.37585	0.000520593	0.00263933	chrX	20265504	20283274	HERC2	+
ncd	-1.52453	2.3716	0.000522005	0.00264561	chr3R	25630008	25632849	ncd	-
CG14881	-1.23642	2.80442	0.000522239	0.00264592	chr3R	12260620	12261788	CG14881	+
CR43639	-1.91868	2.02821	0.000522799	0.00264788	chr2L	14291200	14291817	CR43639	+
CG14869	-1.60884	3.37055	0.000564683	0.00284206	chr3R	11267967	11301915	CG14869	-
CG7137	-1.25237	3.31433	0.000599084	0.00300034	chr2R	15114834	15116118	CG7137	+
mtTFB2	-1.17427	3.05212	0.000602399	0.00301496	chr3R	5871297	5872982	mtTFB2	+
mor	-1.0611	6.08756	0.00061133	0.00305765	chr3R	11793855	11798636	mor	-
CG34371	-1.12313	4.52907	0.000634726	0.00316125	chr2R	19050534	19091494	CG34371	-
Aldh	-1.16303	4.69394	0.000636299	0.00316695	chr2L	9387388	9391567	Aldh	+
Grip71	-1.08151	3.31871	0.000636744	0.00316813	chr2L	18708848	18711297	Grip71	+
vir	-1.37038	3.76512	0.000637899	0.00317284	chr2R	19247785	19253777	vir	-
DNApol-alpha180	-1.30031	2.57343	0.000653675	0.00324303	chr3R	17492283	17497472	DNApol-alpha180	-
CG43144	-1.08831	4.24937	0.000672131	0.0033279	chr2L	21657555	21658249	CG43144	+
CG10681	-1.01988	3.64561	0.000694782	0.00343113	chr3L	12494612	12495747	CG10681	+
Grasp65	-1.11733	4.82215	0.000695305	0.0034326	chr3L	19918042	19920275	Grasp65	+
CG8229	-1.21163	2.75287	0.000706087	0.00347994	chr2R	4835617	4838609	CG8229	-
CG14252	-1.04342	3.34158	0.000711777	0.00350032	chr3R	22771255	22772970	CG14252	+
Ripalpha	-1.08782	3.44334	0.000715002	0.00351504	chr2L	10199395	10200972	Ripalpha	-
CG2974	-1.22609	2.8333	0.000720617	0.00353808	chrX	9978946	9980204	CG2974	-
bif	-1.04224	6.95188	0.000721406	0.00354082	chrX	11572964	11588773	bif	+
mRpL13	-1.29808	3.70006	0.000724393	0.00355319	chr2L	18858027	18859246	mRpL13	-
CG8247	-1.36741	2.36285	0.000734926	0.00359906	chr2R	4807774	4810256	CG8247	-
Rpp30	-1.02716	3.54578	0.000747396	0.00365308	chr2L	251038	252373	Rpp30	-
shtd	-1.36855	3.10855	0.000809985	0.00393377	chrX	15349571	15356368	shtd	-
nimC2	-1.21134	2.79035	0.000842926	0.00408724	chr2L	13980145	13982952	nimC2	+
Fen1	-1.40423	2.22487	0.000876795	0.00424471	chr2R	12741481	12742843	Fen1	-
CG6241	-1.21523	3.14777	0.000879391	0.00425458	chr3R	5965824	5969906	CG6241	-
CR43716	-1.12517	3.00861	0.000881532	0.00426223	chr2L	4582249	4582968	CR43716	-
Pex2	-1.18271	2.729	0.000942194	0.00453395	chr3L	8332150	8333376	Pex2	+
CG3032	-1.24539	2.84922	0.000945095	0.00454648	chrX	6906271	6907695	CG3032	-
Lhr	-1.25886	2.60494	0.000967496	0.00464562	chr2R	13318544	13319724	Lhr	+
Kdm4A	-1.10033	3.23893	0.00100571	0.00481073	chr2R	3810279	3812488	Kdm4A	-
BRWD3	-1.13922	5.38711	0.00101634	0.00485529	chr3R	20144721	20154341	BRWD3	+
CG4069	-1.12934	3.08061	0.00102247	0.00488169	chr3L	12528525	12530415	CG4069	-
Uhg2	-1.01553	3.4244	0.00102341	0.00488313	chr2L	9893805	9895003	Uhg2	-
enc	-1.02044	5.41348	0.00102475	0.00488799	chr3L	3818678	3842326	enc	+
Optix	-1.23144	3.58289	0.00102901	0.0049068	chr2R	3918788	3930034	Optix	+
eyg	-1.42439	2.54063	0.00104401	0.00496278	chr3L	12456133	12461121	eyg	-
CG1544	-1.39321	2.78116	0.00109683	0.00519121	chr3R	27022637	27029444	CG1544	+
CG17568	-1.12858	3.1217	0.00110024	0.00520411	chr2L	19179748	19181702	CG17568	-
CG15465	-1.10165	3.07454	0.00114436	0.00539607	chrX	5059363	5070541	CG15465	+
Nep1	-1.52298	2.14572	0.00117657	0.00553594	chrX	5985802	5998006	Nep1	+
CG12204	-1.52995	2.12619	0.00121038	0.00568624	chrX	19387324	19388434	CG12204	-
Tfb4	-1.25013	2.42641	0.00121914	0.0057221	chr2L	1149444	1150677	Tfb4	-
mirr	-1.15553	5.19069	0.0012188	0.0057221	chr3L	12686738	12703243	mirr	+
pad	-1.08871	3.16031	0.00122121	0.00573004	chr3R	12168039	12171551	pad	+
CG31223	-1.05314	3.30462	0.00125474	0.00587292	chr3R	16656848	16658177	CG31223	+
dgt6	-1.33893	2.28543	0.00129214	0.0060276	chr3R	24954305	24956694	dgt6	-
mRpL52	-1.21223	4.25951	0.0013063	0.00608805	chr2R	3561225	3561905	mRpL52	-
SRm160	-1.01496	5.36743	0.00131122	0.00610913	chr3L	13029920	13034076	SRm160	+
140up	-1.05864	3.16208	0.00132357	0.00616216	chr3R	9949884	9951270	140up	-
CG13694	-1.33802	2.32309	0.0014103	0.00651502	chr2L	115364	116488	CG13694	-
CG3045	-1.19296	2.74921	0.00141631	0.00654076	chr2R	18060307	18062243	CG3045	-
CG31759	-1.38398	2.20568	0.00146115	0.00673764	chr2L	12207708	12210110	CG31759	+
kek6	-1.57289	2.12905	0.00149371	0.00687114	chr3R	27447857	27490368	kek6	+
Dab	-1.06632	5.10031	0.0015247	0.00700105	chr3L	16705225	16717675	Dab	+
CG32809	-1.0364	3.29587	0.00157741	0.00721698	chrX	1567142	1586580	CG32809	-
insc	-1.609	2.02816	0.00164488	0.00748742	chr2R	16708770	16723569	insc	-
CG6962	-1.10571	3.21191	0.00165768	0.0075412	chr3R	7705423	7708257	CG6962	-
CG13484	-1.07255	3.49158	0.00181229	0.00816173	chr3L	14045527	14046179	CG13484	-
CG34001	-1.54038	2.14291	0.00184415	0.00829295	chr3L	10624178	10627712	CG34001	+
CG14667	-1.02753	3.14977	0.00185811	0.00834344	chr3R	1200791	1202183	CG14667	+
Ino80	-1.04813	3.64099	0.00193578	0.00866667	chr3R	15194716	15228870	Ino80	-
Ogg1	-1.00594	3.27617	0.00193722	0.00867047	chrX	8584359	8585844	Ogg1	+
CG4730	-1.16632	2.65543	0.00198653	0.00887041	chr3R	21502793	21504404	CG4730	-
Atac1	-1.08689	2.89471	0.00203587	0.00907214	chr2L	6959098	6960285	Atac1	-
por	-1.13536	3.49072	0.00205189	0.00913284	chrX	18271553	18273887	por	-
CG10778	-1.21953	2.97105	0.0020719	0.00921384	chrX	7825777	7827384	CG10778	-
D19B	-1.11389	3.56197	0.00208458	0.00925942	chr3L	6175275	6178020	D19B	-
CG7504	-1.09047	3.3202	0.00208799	0.00927185	chr3L	8124528	8130598	CG7504	-
CG8490	-1.13705	2.78593	0.00214154	0.00947255	chr2R	8222821	8223710	CG8490	+
CG6808	-1.49475	2.13246	0.00221974	0.00977996	chr3R	7447187	7451366	CG6808	-
CG7352	-1.17311	2.3735	0.0023466	0.0102942	chr3R	4173300	4175018	CG7352	+
dpa	-1.21724	2.40522	0.00240212	0.0105196	chr2R	3384206	3387382	dpa	-
CG15784	-1.11686	3.88755	0.00243121	0.0106287	chrX	5324712	5326494	CG15784	+
mRpL55	-1.04793	3.68209	0.00254518	0.011093	chr3R	14920117	14920624	mRpL55	-
upd2	-1.60093	2.75139	0.00254938	0.0111039	chrX	18134789	18137317	upd2	-
CG8915	-1.2012	2.71585	0.00278007	0.0120228	chrX	17135299	17139045	CG8915	-
CG4238	-1.35487	2.86094	0.00294644	0.0126739	chr2L	2009858	2030788	CG4238	+
CG6659	-1.17279	4.03267	0.00346591	0.0146439	chrX	18547424	18551319	CG6659	-
CG6678	-1.48909	2.00004	0.00357414	0.0150303	chr3R	17712762	17732904	CG6678	+
T3dh	-1.28966	2.14739	0.00360277	0.0151382	chr2R	18217230	18219562	T3dh	-
CG17343	-1.08616	2.59878	0.00379844	0.0158379	chr2L	19064976	19069673	CG17343	+
CG18262	-1.13291	2.25999	0.00403431	0.0167391	chrX	8046980	8048566	CG18262	+
CG12909	-1.09054	2.60791	0.00403738	0.0167473	chr2R	6197617	6198648	CG12909	+
Ing3	-1.16217	2.68957	0.00426799	0.0176367	chrX	18544750	18547124	Ing3	-
CG13775	-1.19215	2.20168	0.0043672	0.0179979	chr2L	6954584	6956872	CG13775	-
CG10184	-1.22796	2.00744	0.00438861	0.0180812	chr3R	19428228	19431217	CG10184	-
kar	-1.4346	2.39575	0.00454605	0.0186743	chr3R	8507907	8515089	kar	-
mus304	-1.10063	2.52709	0.00455144	0.0186914	chr3L	18102913	18105947	mus304	+
CG3238	-1.18459	2.60554	0.00467688	0.0191036	chr2L	3467415	3470007	CG3238	-
dnr1	-1.1913	3.55281	0.00468499	0.0191265	chr2R	18450656	18480473	dnr1	-
CG18764	-1.08255	2.68025	0.00474817	0.0193326	chr3R	7452610	7454174	CG18764	+
insv	-1.10448	2.81555	0.00515575	0.0208363	chr2L	2575279	2576997	insv	-
CG7985	-1.51517	2.50106	0.00555105	0.0222566	chr3R	14025578	14040723	CG7985	+
CG5022	-1.10702	2.37383	0.0055831	0.0223631	chr2L	10344441	10347706	CG5022	+
CG14591	-1.19059	2.20132	0.00579468	0.0230818	chr2R	1924061	1928152	CG14591	-
Rrp45	-1.04836	2.61042	0.00595215	0.0236392	chrX	16683485	16685266	Rrp45	-
sip1	-1.16921	2.28606	0.00692529	0.0269651	chr2L	5721050	5723791	sip1	+
CG15618	-1.14888	3.18242	0.0069511	0.0270449	chrX	19753775	19759557	CG15618	-
Gdh	-1.0422	5.38469	0.00765036	0.0294051	chr3R	19761679	19768823	Gdh	-
Thor	-1.30359	2.67805	0.00808998	0.0309043	chr2L	3478433	3479612	Thor	+
CG7322	-1.14955	2.12607	0.00823393	0.0313634	chrX	18749905	18751484	CG7322	-
Hira	-1.08911	3.01948	0.00841289	0.0319812	chrX	7616166	7619942	Hira	+
CR43995	-1.25393	2.41964	0.00921689	0.0345984	chr3L	22065468	22065720	CR43995	+
CG33509	-1.10425	2.24493	0.00939489	0.0351636	chr2L	21084604	21086506	CG33509	-
CG3770	-1.0229	2.4437	0.00969732	0.0361957	chr2R	20832665	20834159	CG3770	+
Mes4	-1.05077	2.36919	0.0101644	0.0377725	chr2R	18299311	18300087	Mes4	+
Rfx	-1.07392	2.88406	0.0102647	0.0381174	chr3R	6187481	6203790	Rfx	-
ana3	-1.07122	2.12234	0.0114857	0.0418361	chr2R	8232590	8238583	ana3	+
wdn	-1.00531	3.52613	0.0115259	0.0419325	chr3R	24633704	24637059	wdn	-
CG12182	-1.03901	2.09721	0.0121057	0.0436768	chr3L	2596966	2599579	CG12182	-
CG6796	-1.02865	2.38587	0.0138579	0.0492014	chr2R	12889498	12891104	CG6796	+

## Sheet: genes_increasing_24hAPF_44hAPF
symbol	logFC	logCPM	PValue	FDR	chrom	left	right	symbol	strand
CG6118	8.585	10.8757	2.26e-151	3.45e-147	chr3R	11246829	11260460	CG6118	-
Osi8	8.62119	10.3392	1.15e-140	8.79e-137	chr3R	2080896	2082324	Osi8	+
CG13627	8.85128	10.3977	2.23e-140	1.13e-136	chr3R	20538505	20543145	CG13627	+
CG8213	7.98297	9.5134	1.9e-134	7.24e-131	chr2R	4856840	4873063	CG8213	-
CG15080	9.26429	10.8911	4.5e-134	1.37e-130	chr2R	14670805	14682105	CG15080	+
CG3108	11.211	11.0767	7.78e-130	1.98e-126	chrX	5671227	5675649	CG3108	-
Cht7	7.22474	11.0119	7.44e-128	1.42e-124	chr3L	3090984	3106958	Cht7	-
Cpr76Bc	7.01748	13.2493	2.07e-124	3.51e-121	chr3L	19514044	19520372	Cpr76Bc	+
CG13728	8.6573	8.75336	1.87e-123	2.86e-120	chr3L	17373125	17375828	CG13728	-
Cht6	6.66041	11.2664	4.59e-117	6.36e-114	chrX	9911693	9944467	Cht6	+
Osi21	7.60302	8.89315	8.66e-116	1.1e-112	chr2L	11284326	11285706	Osi21	-
CG34461	9.58208	8.0679	1.37e-114	1.6e-111	chr3L	8318958	8321407	CG34461	+
f	6.3514	9.69321	9.68e-111	1.05e-107	chrX	17126974	17174997	f	+
CG5639	9.07359	8.46723	1.88e-110	1.91e-107	chr3R	23412195	23421852	CG5639	-
Drip	9.42536	8.57243	5.16e-110	4.92e-107	chr2R	7298707	7317150	Drip	-
Osi11	7.36801	8.69511	6.03e-110	5.4e-107	chr3R	2093312	2094479	Osi11	-
CG1275	6.32395	10.2656	1.03e-108	8.76e-106	chr3L	2252743	2257423	CG1275	-
CG11498	6.6925	9.03139	5.09e-108	4.09e-105	chr3R	25978743	25986195	CG11498	-
Cpr50Ca	8.08616	8.99769	1.67e-106	1.28e-103	chr2R	9657419	9675307	Cpr50Ca	+
CG12964	7.08704	8.7303	2.27e-105	1.65e-102	chr2R	11373456	11384712	CG12964	-
CG14257	7.64479	8.60756	4.79e-104	3.32e-101	chr3R	22901591	22908540	CG14257	+
CG17264	7.30738	8.00875	2.02e-103	1.34e-100	chr2L	3018507	3021506	CG17264	+
Osi2	8.51375	7.64092	1.29e-102	8.19e-100	chr3R	2035094	2039215	Osi2	+
Osi6	8.60387	7.99971	1.65e-102	9.67e-100	chr3R	2060429	2062602	Osi6	+
CG10361	8.82496	8.24479	3.53e-102	1.99e-99	chr3L	11792047	11793961	CG10361	-
CG9095	6.72764	8.936	2.4e-101	1.31e-98	chrX	15033961	15057255	CG9095	-
CG32855	8.67156	7.69027	5.05e-101	2.56e-98	chr3R	11904701	11906720	CG32855	-
CG5493	9.1947	8.09635	5.03e-101	2.56e-98	chr2R	14504196	14506832	CG5493	-
ect	7.95993	13.2957	1.2e-99	5.92e-97	chr3L	10183375	10194937	ect	-
CG31176	6.66982	8.32791	1.47e-99	7e-97	chr3R	17498024	17545382	CG31176	-
jdp	7.09662	7.92759	2.89e-98	1.26e-95	chr3R	26342780	26352759	jdp	-
Cpr66D	7.4707	9.10451	2.82e-98	1.26e-95	chr3L	8633538	8636684	Cpr66D	+
Gld	7.47664	8.40911	4.26e-98	1.8e-95	chr3R	3077784	3091423	Gld	-
CG17786	6.24202	9.39439	5.2e-97	2.14e-94	chr3R	20040352	20044440	CG17786	-
yellow-h	7.34738	8.29803	1.16e-96	4.64e-94	chr4	248547	251054	yellow-h	+
CG3097	6.84441	7.97224	1.29e-96	5.05e-94	chrX	5659887	5664812	CG3097	-
CG15211	6.8216	7.95639	1.38e-96	5.27e-94	chrX	10666576	10673014	CG15211	+
CG10585	7.07654	8.42458	6.19e-95	2.14e-92	chr3L	21021014	21023241	CG10585	+
CG13272	6.91802	9.763	8.19e-95	2.77e-92	chr2L	16804883	16816069	CG13272	+
CG42272	6.74489	7.80705	1.38e-94	4.59e-92	chr3L	5796132	5798849	CG42272	+
CG13856	7.37467	8.11143	8.86e-93	2.87e-90	chr3R	18228376	18230781	CG13856	+
CG43897	7.70722	7.56756	1.45e-91	4.6e-89	chr3L	9806946	9827445	CG43897	+
Osi17	6.74907	8.12445	2.23e-91	6.95e-89	chr3R	2137493	2153030	Osi17	+
CG14107	8.07431	7.7134	1.23e-90	3.75e-88	chr3L	13373458	13374446	CG14107	-
CG30438	6.25517	8.15814	1.86e-90	5.57e-88	chr2R	1384178	1437048	CG30438	+
Pxd	5.72934	8.65978	9.42e-90	2.76e-87	chr3R	12840297	12853709	Pxd	+
CG18519	7.32215	8.34992	2.56e-89	7.37e-87	chr3R	11363434	11368136	CG18519	-
Osi24	5.96405	9.59847	2.81e-89	7.94e-87	chr3R	2024532	2033400	Osi24	+
CG31344	5.59353	8.89718	4.62e-89	1.28e-86	chr3R	11049099	11051051	CG31344	-
CG3777	5.40742	9.3687	7.75e-89	2.11e-86	chrX	173735	244237	CG3777	+
CG31808	5.90396	8.37485	1.97e-88	5.27e-86	chr2L	16704285	16716195	CG31808	-
CG8568	6.07063	7.94854	3.28e-88	8.61e-86	chrX	17343017	17346576	CG8568	-
amd	6.18849	8.46755	3.89e-88	1.01e-85	chr2L	19110158	19114110	amd	+
CG15506	6.59543	7.61599	5.14e-88	1.3e-85	chr3R	25544400	25548111	CG15506	+
m	7.33601	11.4618	5.62e-88	1.4e-85	chrX	11648305	11663541	m	+
CG14625	11.7682	9.57278	9.97e-88	2.45e-85	chrX	1093650	1096954	CG14625	+
wdp	6.4722	7.58187	1.55e-87	3.75e-85	chr2R	18185717	18199425	wdp	-
CG14866	9.87453	9.35983	2.49e-87	5.94e-85	chr3R	11142192	11144007	CG14866	+
dy	6.28765	10.5891	3.13e-87	7.34e-85	chrX	11663805	11672709	dy	-
CG7884	6.64653	7.28561	8.64e-87	1.99e-84	chrX	19114654	19129943	CG7884	+
CG17127	9.12314	7.67367	2.03e-86	4.63e-84	chr2L	10770867	10771370	CG17127	+
Cyp301a1	6.1977	8.2159	3.43e-85	7.69e-83	chr2R	8453691	8456566	Cyp301a1	+
CG13563	7.07919	7.42086	1.31e-84	2.89e-82	chr2R	19942828	19945124	CG13563	+
Cpr100A	6.82177	8.86577	1.46e-84	3.18e-82	chr3R	26693242	26694906	Cpr100A	+
Skeletor	5.21753	9.24596	2.52e-84	5.41e-82	chr3R	6512664	6521992	Skeletor	+
Cyp49a1	7.13564	7.10428	3.39e-84	7.17e-82	chr2R	6336854	6346397	Cyp49a1	-
CG10211	6.44903	7.42141	9.66e-84	2.02e-81	chr2L	18517492	18531782	CG10211	+
CG6026	6.17872	9.40641	9.97e-84	2.05e-81	chr3R	14859255	14870170	CG6026	+
CG32816	7.61812	8.88723	1.22e-83	2.49e-81	chrX	210608	364670	CG32816	-
CG6055	6.00336	11.6174	5.36e-83	1.08e-80	chr2L	7466542	7472493	CG6055	+
hebe	8.43524	6.44198	9.41e-83	1.86e-80	chr2R	5715606	5724147	hebe	-
CAP	5.58185	8.17089	1.5e-82	2.92e-80	chr2R	6156520	6194529	CAP	+
CG7031	8.65982	6.9062	3.3e-81	6.36e-79	chr3R	18630012	18632211	CG7031	+
Fkbp13	4.93399	11.5906	4.95e-81	9.43e-79	chr2R	17374669	17385431	Fkbp13	-
CG15005	6.17777	7.60851	9.68e-81	1.82e-78	chr3L	4200824	4204338	CG15005	-
CG6045	7.44163	6.93089	2.89e-80	5.38e-78	chr3R	11368469	11373458	CG6045	-
CG10348	7.33883	6.51957	3.05e-79	5.54e-77	chr2L	18714614	18731419	CG10348	-
Osi9	7.83819	14.1358	3.93e-79	7.04e-77	chr3R	2085932	2087827	Osi9	+
Ald	4.77658	9.94391	6.91e-79	1.22e-76	chr3R	22079790	22087313	Ald	-
Cda5	4.98582	9.10434	1e-78	1.75e-76	chr2L	25401	65404	Cda5	-
CG15239	6.18771	7.83821	6.1e-78	1.06e-75	chrX	3778204	3784520	CG15239	+
Cpr49Ah	5.01992	11.7865	4.18e-77	7.16e-75	chr2R	8301466	8302675	Cpr49Ah	+
CG9517	8.82069	6.14962	6.23e-77	1.05e-74	chrX	14769402	14776618	CG9517	-
ChLD3	6.23149	7.28866	1.81e-76	3.04e-74	chr2L	16738851	16742610	ChLD3	+
yellow-d2	8.10056	6.09276	2.34e-76	3.88e-74	chr2R	19268721	19270114	yellow-d2	+
CG42237	8.93398	10.0509	3.74e-76	6.12e-74	chrX	13009169	13017100	CG42237	+
CG14431	8.78067	10.0362	4.37e-76	7.08e-74	chrX	6802309	6860631	CG14431	+
mtg	5.53731	8.28772	5.8e-76	9.31e-74	chr3R	4076219	4086440	mtg	+
spz4	7.53753	9.71376	1.64e-75	2.55e-73	chr2L	11501750	11508650	spz4	+
CG11353	6.77668	6.57355	1.13e-74	1.74e-72	chr3L	4533169	4539270	CG11353	+
PH4alphaEFB	5.16891	9.07594	1.3e-74	1.99e-72	chr3R	26291771	26311521	PH4alphaEFB	+
CG4678	4.99915	10.3438	1.38e-74	2.08e-72	chrX	16590164	16605178	CG4678	+
CG31475	5.56422	7.41638	1.42e-73	2.08e-71	chr3R	15006380	15026818	CG31475	+
CG7432	9.03691	5.82523	1.5e-73	2.18e-71	chr3R	15490728	15496549	CG7432	+
dyl	8.62026	11.7323	1.83e-73	2.63e-71	chr3L	4294003	4307718	dyl	-
qtc	6.02019	6.82074	1.22e-72	1.74e-70	chr2L	5060814	5070750	qtc	+
CG42323	8.50387	6.58433	2.55e-72	3.59e-70	chrX	18316467	18321034	CG42323	+
CG13699	7.54207	6.01614	2.69e-72	3.76e-70	chr3L	18147996	18155622	CG13699	-
CG30101	5.06626	8.30701	4.62e-72	6.4e-70	chr2R	13295762	13297705	CG30101	-
CG4702	7.98869	12.7369	1.22e-71	1.68e-69	chr3R	7947304	7953919	CG4702	-
Ptr	5.25611	7.79555	1.09e-70	1.48e-68	chr2R	2069252	2083825	Ptr	-
CG3036	4.67353	8.75022	1.72e-70	2.32e-68	chr2L	4892111	4903889	CG3036	+
CG4386	4.68648	8.71633	3.66e-70	4.9e-68	chr2R	17686834	17688405	CG4386	-
CG2663	5.16317	7.54913	7.13e-69	9.44e-67	chr3R	1226315	1229851	CG2663	-
CG17386	6.69473	6.13795	1.24e-68	1.63e-66	chr2R	10307845	10312099	CG17386	+
Npc2b	5.63836	8.51537	2.55e-68	3.33e-66	chr3R	9915238	9918147	Npc2b	+
CG15888	4.77617	9.801	8.25e-68	1.07e-65	chr3R	9110667	9112251	CG15888	-
CG13737	5.04206	7.62118	8.37e-68	1.07e-65	chr3L	13872093	13876156	CG13737	+
CG12075	4.68357	9.7094	1.71e-67	2.15e-65	chrX	8732355	8766807	CG12075	+
CG13188	5.25082	8.90327	4e-67	5e-65	chr2R	7826988	7854942	CG13188	+
CG4666	4.8543	8.04773	4.91e-67	6.08e-65	chrX	5970105	5971587	CG4666	-
sha	4.74714	9.16316	7.75e-67	9.52e-65	chr2R	7211818	7223967	sha	+
CG14567	6.01232	8.39363	1.8e-66	2.2e-64	chr3L	21730805	21731530	CG14567	-
CG3842	4.50956	8.50798	2.71e-66	3.26e-64	chrX	6232399	6237764	CG3842	+
CG11409	5.3391	8.50791	5.12e-66	6.1e-64	chrX	1223550	1232255	CG11409	-
CG14960	6.99794	5.79864	5.76e-66	6.81e-64	chr3L	3271035	3276255	CG14960	+
CG1632	5.42821	8.50515	1.05e-65	1.23e-63	chrX	8146704	8166495	CG1632	+
vri	4.57425	7.93839	1.6e-65	1.86e-63	chr2L	5299646	5310996	vri	+
CG31637	4.56544	8.87389	2.19e-65	2.53e-63	chr2L	6498641	6526996	CG31637	+
Reg-5	4.70051	7.61336	2.66e-65	3.05e-63	chr2R	20675530	20680929	Reg-5	-
nemy	4.37867	9.79522	4.17e-65	4.74e-63	chr2R	8547001	8557722	nemy	-
CG17672	4.28016	10.3478	1.07e-64	1.21e-62	chr3L	13022061	13029604	CG17672	+
Gasp	7.7048	11.742	1.16e-64	1.29e-62	chr3R	1914950	1926609	Gasp	-
CG12017	8.57495	14.6343	4.4e-64	4.9e-62	chr3L	3280238	3290896	CG12017	+
CG43386	7.22962	6.13683	6.7e-64	7.4e-62	chrX	9860647	9871438	CG43386	-
CG8172	6.00865	6.33093	2.18e-63	2.39e-61	chr2R	4894738	4901013	CG8172	-
CG9664	5.88151	6.29471	3.15e-63	3.43e-61	chr2L	3291244	3294706	CG9664	-
Buffy	6.47329	6.03484	4.93e-63	5.29e-61	chr2R	7566977	7576264	Buffy	+
qua	5.06673	8.55634	5.39e-63	5.75e-61	chr2L	17486805	17497203	qua	-
St2	4.33262	9.88573	5.56e-63	5.89e-61	chr3R	5077564	5078845	St2	+
Pka-C3	4.21983	10.0843	7.18e-63	7.49e-61	chr3L	15918903	15947897	Pka-C3	-
CG4770	5.74072	6.70737	9.78e-63	1.01e-60	chr3R	15744228	15746306	CG4770	+
resilin	7.51347	6.32088	2.03e-62	2.09e-60	chr2R	12667409	12670676	resilin	+
CG12003	7.72433	5.45289	2.82e-62	2.89e-60	chr3L	1565391	1567802	CG12003	+
CG4115	5.17775	6.48375	2.85e-62	2.9e-60	chr3R	8185732	8188975	CG4115	+
TwdlT	5.41363	6.73333	4.58e-62	4.59e-60	chr3R	22874941	22876726	TwdlT	+
NT1	4.43327	8.35755	1.55e-61	1.54e-59	chr3L	4501651	4508433	NT1	-
St4	8.10672	5.47422	5.47e-61	5.35e-59	chr2R	9857414	9858662	St4	-
ImpE1	4.21139	9.40809	7.13e-61	6.92e-59	chr3L	8365504	8384271	ImpE1	+
CG17224	6.00769	6.67394	7.72e-61	7.45e-59	chr2L	3016590	3018308	CG17224	-
Tep3	5.15191	6.45852	9.46e-61	9.07e-59	chr2L	7702806	7710697	Tep3	+
CG10019	5.04454	6.7937	3.59e-60	3.42e-58	chr2L	3730465	3754617	CG10019	+
CG30497	4.10313	10.2585	1.27e-59	1.2e-57	chr2R	3624523	3670142	CG30497	-
mfas	4.84415	11.4901	1.96e-59	1.85e-57	chr3R	7810583	7819037	mfas	-
CG5928	5.6589	6.16405	2.75e-59	2.57e-57	chrX	5961992	5963297	CG5928	+
CR44096	7.90097	5.99631	3.92e-59	3.62e-57	chr3R	17546688	17548956	CR44096	+
Cyp18a1	5.01682	6.41637	4.59e-59	4.22e-57	chrX	18582569	18586778	Cyp18a1	-
laccase2	4.06406	9.62827	1.76e-58	1.61e-56	chr2R	1301248	1343600	laccase2	+
pgant2	4.56944	6.99967	3.47e-58	3.15e-56	chr2L	3404459	3426642	pgant2	-
ken	4.33198	7.65709	2e-57	1.8e-55	chr2R	19757795	19764965	ken	+
nahoda	5.25776	9.79166	2.5e-57	2.24e-55	chr2R	18783695	18804242	nahoda	+
serp	4.55065	7.28489	5.78e-57	5.15e-55	chr3L	19694076	19701115	serp	-
CG32082	4.44971	8.38057	6.55e-57	5.81e-55	chr3L	11129148	11157084	CG32082	+
CG14830	4.12765	8.90607	8.67e-57	7.64e-55	chr3L	7243817	7257020	CG14830	-
Msr-110	4.27175	10.2305	1.36e-56	1.19e-54	chr3L	5560018	5570448	Msr-110	-
CG34205	5.866	5.53371	2.1e-56	1.83e-54	chr2R	18017616	18018715	CG34205	-
qless	5.09127	6.66429	3.55e-56	3.08e-54	chr3R	27061756	27078330	qless	-
ine	5.06252	6.22041	4.57e-56	3.93e-54	chr2L	4467999	4477022	ine	-
obst-B	3.81876	9.49749	1.24e-55	1.06e-53	chr2L	10032693	10038954	obst-B	+
TwdlE	4.60879	7.27115	1.68e-55	1.43e-53	chr2L	7857956	7860838	TwdlE	-
CG11880	4.03221	8.3351	4.12e-55	3.49e-53	chr3R	24949091	24953969	CG11880	+
Fatp	4.12727	7.87475	9.97e-55	8.4e-53	chr2L	10510671	10517218	Fatp	-
Hmgs	4.21423	7.51318	1.04e-54	8.69e-53	chr2R	12223594	12228760	Hmgs	+
CG11966	5.92431	7.50651	1.57e-54	1.3e-52	chr3R	4775967	4788759	CG11966	-
CG10083	4.03367	8.80601	1.75e-54	1.44e-52	chr3L	13476632	13479380	CG10083	-
Gapdh2	4.15478	9.56559	4.3e-54	3.5e-52	chrX	15762177	15763694	Gapdh2	+
CG14304	4.10651	7.5006	1.19e-53	9.67e-52	chr3R	14418522	14447049	CG14304	-
CG6762	5.04924	7.29439	6.57e-53	5.3e-51	chrX	17751006	17752643	CG6762	+
CG14627	9.1415	9.43573	7e-53	5.61e-51	chrX	1075652	1077535	CG14627	+
CG17707	4.3673	7.64949	1.2e-52	9.56e-51	chrX	39387	44813	CG17707	-
CG34038	3.94736	8.19661	1.3e-52	1.03e-50	chr2R	21055181	21057378	CG34038	+
CG5273	4.47079	8.1988	1.41e-52	1.11e-50	chrX	653627	655972	CG5273	+
Tie	4.44532	7.88815	4.53e-52	3.54e-50	chr3L	4510697	4532145	Tie	-
CG9149	4.12903	7.4414	1.26e-51	9.79e-50	chr3L	1302943	1304717	CG9149	+
CG13800	5.01004	5.7909	2.11e-51	1.63e-49	chr3L	2379061	2408752	CG13800	+
jv	4.68912	6.68336	8.36e-51	6.44e-49	chr3L	6556296	6582579	jv	-
CG8654	4.24908	6.71485	9.92e-51	7.6e-49	chr2R	15866748	15872255	CG8654	+
Osi3	8.20732	14.9476	3.48e-50	2.66e-48	chr3R	2041553	2043921	Osi3	+
rgn	4.98713	6.10295	9.47e-50	7.18e-48	chr3L	21375600	21417516	rgn	+
ImpL3	5.6954	5.5681	1e-49	7.57e-48	chr3L	6252264	6255794	ImpL3	-
Fit2	4.0086	6.97816	2.04e-49	1.54e-47	chr3L	17017427	17020217	Fit2	+
Nmdmc	4.60225	7.64652	8.14e-49	6.05e-47	chr3R	4868229	4876277	Nmdmc	-
Dic1	4.12381	6.65512	9.43e-49	6.98e-47	chr3R	9190659	9194813	Dic1	+
CG8646	6.58941	4.8864	9.78e-49	7.2e-47	chr2R	8543460	8546846	CG8646	+
CG14636	6.23761	5.69131	9.97e-49	7.3e-47	chr3R	30214	41036	CG14636	-
CG30076	6.32858	5.98069	1.95e-48	1.42e-46	chr2R	10431654	10433877	CG30076	-
ImpL1	3.43331	9.93804	2.32e-48	1.68e-46	chr3L	13375864	13377099	ImpL1	+
Eip74EF	4.10743	9.52143	6.82e-48	4.92e-46	chr3L	17551771	17612425	Eip74EF	-
Ect3	4.56633	5.89899	2.24e-47	1.6e-45	chr3R	7824999	7829238	Ect3	+
CG31028	3.82713	7.43314	2.37e-47	1.68e-45	chr3R	25992352	25996925	CG31028	-
CG17600	3.9107	7.45023	2.36e-47	1.68e-45	chrX	21917032	21943860	CG17600	+
Men	4.22868	6.24263	2.4e-47	1.69e-45	chr3R	8538824	8548164	Men	-
mnd	3.80923	7.2603	2.55e-47	1.78e-45	chr3L	14978199	14984767	mnd	+
CG8420	3.84146	8.80542	2.55e-47	1.78e-45	chr3R	5072370	5077153	CG8420	+
CG4998	6.17428	5.02318	2.68e-47	1.86e-45	chr3L	16332102	16338341	CG4998	+
tau	6.75114	6.7097	2.78e-47	1.92e-45	chr3R	23466364	23482718	tau	-
Hil	3.73228	8.40921	3.45e-47	2.38e-45	chr2R	16494385	16505719	Hil	-
Act5C	3.40356	13.5354	6.53e-47	4.48e-45	chrX	5794893	5799261	Act5C	+
PebIII	3.64233	8.15982	1.67e-46	1.14e-44	chr2R	19914055	19915040	PebIII	+
CG4374	4.0915	6.26405	1.84e-46	1.25e-44	chr3R	19234921	19297216	CG4374	-
CG14291	3.48397	9.56421	1.97e-46	1.34e-44	chr3R	14736772	14738644	CG14291	-
CG9518	6.14257	5.30426	2.07e-46	1.4e-44	chrX	14757021	14765207	CG9518	-
CG12164	6.62204	7.42731	2.28e-46	1.53e-44	chr2R	3198899	3200850	CG12164	+
C901	4.68556	6.14257	2.49e-46	1.66e-44	chrX	10858151	10861167	C901	-
Pgi	3.9963	7.87617	3.15e-46	2.09e-44	chr2R	4798406	4801631	Pgi	-
CG8301	5.98237	4.65955	3.65e-46	2.4e-44	chr3R	5407027	5412370	CG8301	+
sn	3.5494	10.431	3.72e-46	2.44e-44	chrX	7858056	7880118	sn	+
CG10425	3.91808	6.63498	3.75e-46	2.45e-44	chr3R	21086684	21088220	CG10425	-
CG6431	4.97919	5.32946	3.98e-46	2.59e-44	chr2L	10724273	10728740	CG6431	+
CG15615	7.15973	4.92988	7.28e-46	4.72e-44	chr2R	12680621	12683912	CG15615	-
CG13258	4.33068	6.55443	1.39e-45	8.93e-44	chr2L	16292126	16292970	CG13258	-
CG8086	5.37505	5.12175	1.8e-45	1.15e-43	chr2L	8244159	8257502	CG8086	-
CG6409	4.99746	5.70542	3.33e-45	2.1e-43	chr3L	10873798	10875154	CG6409	-
CG11693	8.27646	5.08118	5.76e-45	3.61e-43	chr3R	4134602	4136500	CG11693	-
CG32626	3.5517	8.00328	6.9e-45	4.31e-43	chrX	13724773	13739894	CG32626	-
tx	4.29616	6.35852	1.12e-44	6.96e-43	chr3R	22267048	22274716	tx	+
CG3285	5.19299	4.96973	1.83e-44	1.13e-42	chr2L	3330929	3332876	CG3285	+
CG15629	5.01891	5.10198	1.88e-44	1.15e-42	chr2L	4813008	4815891	CG15629	+
CG32521	3.88527	6.73938	2.11e-44	1.29e-42	chrX	21076336	21152198	CG32521	-
CG9514	6.50891	4.83129	2.29e-44	1.4e-42	chrX	14779984	14790921	CG9514	-
CG6696	6.73149	4.46835	2.57e-44	1.56e-42	chrX	18554521	18556186	CG6696	-
CG31076	6.80092	4.9237	5.39e-44	3.26e-42	chr3R	22814756	22815574	CG31076	-
Cpr66Cb	7.58966	7.02902	6.73e-44	4.05e-42	chr3L	8329771	8331695	Cpr66Cb	+
ImpE3	4.92769	5.36993	1.13e-43	6.73e-42	chr3R	3854174	3855268	ImpE3	-
CG11836	3.93731	7.03349	1.18e-43	7e-42	chr3R	20896852	20898434	CG11836	+
CG15544	4.13688	6.36469	1.2e-43	7.14e-42	chr3R	26653540	26667756	CG15544	+
gfzf	3.65913	6.93949	1.87e-43	1.1e-41	chr3R	2971601	2976690	gfzf	-
Amph	3.44642	8.13637	1.93e-43	1.13e-41	chr2R	8481108	8499573	Amph	+
RIC-3	5.7477	4.9249	1.97e-43	1.16e-41	chr2R	16905289	16912423	RIC-3	+
CG33144	3.82726	6.83543	2.89e-43	1.69e-41	chr2R	6627900	6681852	CG33144	-
CG7888	4.18444	5.75464	3.2e-43	1.86e-41	chr3L	11047134	11052759	CG7888	+
CG43333	3.84157	6.88163	3.86e-43	2.24e-41	chr2L	14163507	14180686	CG43333	-
CG8945	6.24607	4.80498	4.48e-43	2.59e-41	chrX	16974455	16981645	CG8945	-
CG4928	3.95284	6.9586	5.25e-43	3.02e-41	chrX	16807230	16831444	CG4928	+
Hexo2	4.56975	5.71049	1.11e-42	6.33e-41	chrX	8603684	8606513	Hexo2	+
Eip71CD	3.39282	8.0058	1.14e-42	6.5e-41	chr3L	15504151	15506302	Eip71CD	+
CG17646	4.62022	5.6356	1.53e-42	8.68e-41	chr2L	1732523	1750612	CG17646	+
CG31997	3.34109	10.6654	1.77e-42	1e-40	chr4	175342	176686	CG31997	-
Osi22	3.491	10.034	2.52e-42	1.42e-40	chr3R	9116350	9117568	Osi22	+
CG14395	4.06768	6.27594	2.71e-42	1.52e-40	chr3R	8488552	8499681	CG14395	+
CG10898	3.64573	7.69371	3.87e-42	2.16e-40	chr3R	7383450	7385599	CG10898	+
wtrw	3.89072	5.88032	3.95e-42	2.2e-40	chr3R	3717052	3726866	wtrw	+
rtet	3.48773	7.69414	4.84e-42	2.68e-40	chr3R	16934167	16936556	rtet	+
CG2837	4.98394	5.28377	4.85e-42	2.68e-40	chr2L	4903864	4906762	CG2837	-
Tpc1	4.18213	5.98066	5.43e-42	2.99e-40	chr3R	6705293	6707910	Tpc1	-
CG42322	4.24572	5.84304	5.82e-42	3.19e-40	chr3R	16565829	16582361	CG42322	+
QC	4.37532	5.24835	7.13e-42	3.89e-40	chr3L	5893934	5895556	QC	-
knk	3.28301	8.96166	7.27e-42	3.96e-40	chr3R	5948086	5951386	knk	-
CG10671	3.94578	6.10132	7.62e-42	4.13e-40	chr3L	5137181	5139163	CG10671	-
CG3831	4.7198	4.99328	1.53e-41	8.22e-40	chr2R	18826509	18828633	CG3831	-
alpha-Est10	5.187	5.42952	1.58e-41	8.43e-40	chr3R	3312304	3319636	alpha-Est10	-
CG13634	10.6239	4.32668	1.82e-41	9.68e-40	chr3R	20614071	20615858	CG13634	-
ltd	5.20245	4.92004	2.46e-41	1.31e-39	chr2R	5065368	5073866	ltd	-
KFase	5.09751	6.03137	2.65e-41	1.4e-39	chr2L	6487561	6488615	KFase	-
cher	4.27612	9.13974	2.73e-41	1.44e-39	chr3R	12917254	12951111	cher	-
CG13631	7.96356	9.52233	2.8e-41	1.47e-39	chr3R	20595075	20595833	CG13631	+
Cad96Ca	3.31366	8.34663	2.96e-41	1.55e-39	chr3R	21023288	21034003	Cad96Ca	-
endoA	3.45761	8.03835	3.19e-41	1.66e-39	chr3R	14732330	14736477	endoA	+
CG16884	8.0721	4.06759	4.25e-41	2.2e-39	chr2L	13944751	13947472	CG16884	-
Gs1	4.10126	6.12931	5.4e-41	2.79e-39	chr2L	132059	134472	Gs1	+
Sep4	3.48287	7.81296	5.53e-41	2.85e-39	chrX	16578243	16589206	Sep4	-
CG8785	7.38872	4.22079	6.38e-41	3.28e-39	chr2R	8528194	8535729	CG8785	-
Swim	5.71896	4.40559	8.23e-41	4.2e-39	chr2R	18077325	18090178	Swim	-
CG14770	9.06373	9.95038	1e-40	5.09e-39	chrX	1263310	1264209	CG14770	+
Clect27	4.8064	5.35371	1.42e-40	7.15e-39	chr2L	4796599	4801923	Clect27	-
zormin	4.00527	5.73314	1.79e-40	8.99e-39	chr3L	2117465	2151700	zormin	-
CG15365	3.57346	6.52286	1.97e-40	9.88e-39	chrX	8948730	8962016	CG15365	-
CG16886	10.2731	3.98417	2.11e-40	1.06e-38	chr2L	13920711	13923549	CG16886	-
CG32036	7.01417	4.41688	2.27e-40	1.13e-38	chr3L	9481149	9482333	CG32036	-
CG10657	4.95487	6.07279	3.12e-40	1.55e-38	chr3L	12484929	12490316	CG10657	-
Cyp6u1	3.89087	5.9126	4.04e-40	2e-38	chr2R	2859616	2862531	Cyp6u1	-
osp	3.07467	9.57744	5.08e-40	2.5e-38	chr2L	14599775	14689325	osp	-
CG13720	8.79867	8.95267	5.19e-40	2.55e-38	chr3L	4498855	4500500	CG13720	-
Osi5	7.21009	4.05005	8.12e-40	3.98e-38	chr3R	2053233	2054550	Osi5	+
CG10268	3.74232	6.70339	8.55e-40	4.18e-38	chr2L	19579092	19580351	CG10268	-
Rdl	3.96329	5.57041	8.72e-40	4.24e-38	chr3L	9138937	9175249	Rdl	-
trbl	3.49026	6.97235	1.03e-39	4.99e-38	chr3L	20389387	20394709	trbl	-
CG6330	3.68155	7.29356	1.07e-39	5.18e-38	chr3R	22775413	22784213	CG6330	-
CG17104	4.24474	5.25974	1.12e-39	5.37e-38	chr2L	10677197	10679707	CG17104	+
CG13562	3.74682	5.92989	1.15e-39	5.51e-38	chr2R	19791351	19792792	CG13562	+
CG14626	8.00862	4.0059	1.37e-39	6.54e-38	chrX	1078814	1082620	CG14626	+
Cpr64Ac	7.22926	4.06666	1.58e-39	7.5e-38	chr3L	4211963	4212915	Cpr64Ac	-
CG30463	3.42263	8.87243	3.08e-39	1.46e-37	chr2R	12560965	12618889	CG30463	-
CG8920	3.25528	7.88361	8.51e-39	4.01e-37	chr2R	16206711	16213478	CG8920	+
CG8239	3.86686	7.31661	2.24e-38	1.05e-36	chrX	15643209	15645255	CG8239	+
CG12206	3.84362	7.0709	5.17e-38	2.42e-36	chrX	3359769	3368557	CG12206	-
CG2016	3.40535	6.65368	2.01e-37	9.25e-36	chr3R	782720	787073	CG2016	-
CG3376	3.37727	7.51525	2.16e-37	9.9e-36	chr2R	20145551	20152746	CG3376	+
mwh	3.78568	7.63493	2.7e-37	1.24e-35	chr3L	1200785	1232700	mwh	+
Spn27A	3.30053	9.14295	3.49e-37	1.59e-35	chr2L	6671064	6673347	Spn27A	-
St3	3.93968	5.28226	4.69e-37	2.13e-35	chr2R	19570899	19575503	St3	+
Cyp303a1	6.7183	4.08136	4.73e-37	2.14e-35	chr2L	16294206	16295997	Cyp303a1	+
CG32354	8.43926	13.4751	5.11e-37	2.3e-35	chr3L	8408956	8415305	CG32354	-
ome	3.56113	5.80261	5.53e-37	2.48e-35	chr3L	14665938	14740968	ome	+
how	3.16612	9.60714	6.46e-37	2.9e-35	chr3R	17867912	17905043	how	+
CG16786	2.99403	9.07504	8.21e-37	3.66e-35	chr2R	19969254	19973679	CG16786	+
by	3.51286	6.74039	2.12e-36	9.41e-35	chr3R	5353959	5358733	by	-
CG16947	3.5348	5.88969	2.65e-36	1.17e-34	chr2L	6459014	6465669	CG16947	-
CG10126	3.52642	7.64596	3.09e-36	1.36e-34	chr3R	8681265	8684968	CG10126	-
Rab23	2.99976	9.41596	6.22e-36	2.73e-34	chr3R	1505775	1511156	Rab23	-
CG6928	4.00765	5.1971	1.89e-35	8.23e-34	chr3L	11996254	12001151	CG6928	+
CG30263	4.52524	4.4653	2.73e-35	1.19e-33	chr2R	17562405	17572505	CG30263	+
CG13917	3.16072	9.73884	3.64e-35	1.57e-33	chr3L	1576698	1600846	CG13917	+
CG8306	2.94261	9.1752	3.92e-35	1.69e-33	chr2R	12477022	12482218	CG8306	-
Magi	3.44165	7.90867	4.08e-35	1.75e-33	chr2R	17016967	17030067	Magi	-
Cyp4s3	5.05749	4.72314	5.06e-35	2.17e-33	chrX	15007334	15010572	Cyp4s3	-
CG17075	4.33239	5.09602	5.34e-35	2.28e-33	chr2L	259948	267505	CG17075	-
CG6847	3.49724	6.11268	9.15e-35	3.9e-33	chrX	17805495	17818198	CG6847	+
Pglym78	3.33721	6.85183	9.22e-35	3.92e-33	chr3R	24973969	24975623	Pglym78	+
CG14509	3.58216	5.57746	1.28e-34	5.4e-33	chr3R	24996912	25020716	CG14509	-
spri	3.52951	8.15628	1.34e-34	5.64e-33	chrX	10384101	10479455	spri	-
CG33275	3.34497	7.83598	1.8e-34	7.57e-33	chr3L	7586190	7632673	CG33275	+
CG2145	3.3494	5.96515	3.24e-34	1.36e-32	chrX	10821431	10823745	CG2145	+
para	4.35611	5.21706	3.91e-34	1.63e-32	chrX	16352899	16421447	para	-
CG43103	5.98877	3.75423	4.84e-34	2.01e-32	chr2R	13026955	13027430	CG43103	-
CG6753	5.05301	4.06711	5.58e-34	2.31e-32	chr3R	8465884	8468295	CG6753	-
CG10311	3.15132	6.95048	6.18e-34	2.55e-32	chr3R	12176627	12182737	CG10311	-
Plip	3.29905	5.89924	6.3e-34	2.6e-32	chr3R	19584060	19585328	Plip	+
Hr46	4.68816	5.80766	1.03e-33	4.24e-32	chr2R	6091616	6124853	Hr46	-
CG2556	3.23739	5.99884	1.17e-33	4.77e-32	chrX	12391193	12410580	CG2556	+
obst-A	2.93014	8.68818	1.21e-33	4.96e-32	chrX	20110933	20114254	obst-A	+
CG5909	5.65935	3.7312	1.36e-33	5.54e-32	chr3R	22986879	22988633	CG5909	+
CG42666	3.29331	5.931	1.46e-33	5.92e-32	chrX	1667751	1747700	CG42666	+
kermit	3.18691	7.3158	1.5e-33	6.09e-32	chr2R	4034422	4044126	kermit	-
Sptr	3.0404	7.14604	1.92e-33	7.72e-32	chrX	8357337	8359030	Sptr	-
Gbs-76A	5.14656	4.37357	1.98e-33	7.97e-32	chr3L	19275027	19285624	Gbs-76A	-
Mhcl	3.33572	8.57839	2.83e-33	1.14e-31	chr3R	11894244	11924483	Mhcl	-
nyo	3.21178	9.29999	2.88e-33	1.15e-31	chr3R	27368753	27391887	nyo	+
CG32365	3.19339	6.59717	4.74e-33	1.89e-31	chr3L	7862143	7887914	CG32365	+
yellow-e	3.8174	4.95641	7.03e-33	2.78e-31	chr3R	9235263	9241006	yellow-e	-
CG10264	5.9905	3.75603	7.5e-33	2.96e-31	chr3R	11869219	11870554	CG10264	+
CG9850	4.8281	4.94691	7.85e-33	3.09e-31	chr2R	19641236	19685915	CG9850	-
CG30377	3.33921	5.84208	9.75e-33	3.83e-31	chr2R	3777579	3802537	CG30377	+
CG5065	3.08814	7.17497	9.83e-33	3.85e-31	chr2R	12495158	12512399	CG5065	+
Ance-2	6.18409	3.96444	1.19e-32	4.64e-31	chr2L	13909639	13911640	Ance-2	+
kst	3.41054	9.38023	1.24e-32	4.85e-31	chr3L	3336859	3368133	kst	+
gk	3.37282	6.44678	1.79e-32	6.97e-31	chr3L	18132501	18138518	gk	+
GlyP	3.39162	5.47066	2.06e-32	8e-31	chr2L	2130812	2137296	GlyP	+
CG15771	3.14458	6.10183	2.67e-32	1.03e-30	chrX	5649670	5653784	CG15771	+
Osi4	9.45813	10.9722	2.99e-32	1.15e-30	chr3R	2044039	2047503	Osi4	-
Spn88Ea	2.72013	9.49604	3.1e-32	1.19e-30	chr3R	11028790	11032169	Spn88Ea	-
LamC	3.69151	5.153	3.61e-32	1.38e-30	chr2R	10458314	10463276	LamC	-
CG17664	5.90425	3.67385	4.44e-32	1.7e-30	chr2R	19491244	19504277	CG17664	-
CG15117	6.00061	3.78963	5.16e-32	1.97e-30	chr2R	15009734	15016746	CG15117	-
CG11073	4.98246	4.04767	7.16e-32	2.72e-30	chr2R	17978993	17987039	CG11073	-
Osi1	9.3874	10.8263	1.23e-31	4.66e-30	chr3R	1999366	2000555	Osi1	+
pip	2.84286	7.83833	1.42e-31	5.34e-30	chr3L	19291722	19330709	pip	-
Act87E	3.29989	5.73178	1.7e-31	6.4e-30	chr3R	9251706	9253811	Act87E	+
Sesn	2.96656	7.36697	1.93e-31	7.24e-30	chr2R	19601424	19620706	Sesn	+
MESR3	2.9292	7.7339	2.13e-31	7.97e-30	chr2L	18617256	18661776	MESR3	+
CG42709	3.67704	6.10703	2.39e-31	8.92e-30	chr3L	12783291	12789184	CG42709	+
Ptp10D	3.12559	8.79759	2.58e-31	9.61e-30	chrX	11516047	11571371	Ptp10D	+
CG3520	3.51031	5.17133	2.73e-31	1.02e-29	chr2R	19284288	19289832	CG3520	-
DAAM	3.93785	6.17088	2.92e-31	1.08e-29	chrX	1183745	1216427	DAAM	-
CG7777	5.26783	3.82399	2.95e-31	1.09e-29	chr2R	7323750	7329720	CG7777	+
Ret	3.63895	5.3331	5.14e-31	1.89e-29	chr2L	21182393	21198745	Ret	-
CG10283	2.85075	7.32882	5.7e-31	2.09e-29	chr2L	18472963	18484513	CG10283	-
Obp73a	8.14627	9.59662	6.26e-31	2.28e-29	chr3L	16937522	16938978	Obp73a	+
CG9134	3.18966	6.2508	8.09e-31	2.94e-29	chr3L	1256448	1274498	CG9134	+
cyr	4.26453	4.66975	1.15e-30	4.14e-29	chrX	8015308	8029746	cyr	-
CG13042	5.67219	3.7659	1.31e-30	4.71e-29	chr3L	16300945	16301580	CG13042	-
CG5921	3.36008	5.36795	1.31e-30	4.72e-29	chrX	5944860	5959679	CG5921	+
dsx-c73A	2.71802	9.94365	1.54e-30	5.49e-29	chr3L	16415894	16445058	dsx-c73A	-
GstE6	2.97302	6.49538	1.57e-30	5.6e-29	chr2R	14293517	14294266	GstE6	+
Sclp	5.2325	4.31332	1.58e-30	5.63e-29	chrX	11814036	11818695	Sclp	-
CG8170	4.8996	4.74521	2.2e-30	7.82e-29	chr2R	4906529	4918546	CG8170	-
Tret1-1	6.13244	3.52011	2.42e-30	8.58e-29	chr2R	7553258	7562287	Tret1-1	+
CG12811	2.75931	7.66802	2.63e-30	9.3e-29	chr3R	5872973	5874289	CG12811	-
CG10508	5.76059	3.53666	2.8e-30	9.88e-29	chr3L	21203314	21209151	CG10508	+
CG33978	2.64174	10.5017	5.84e-30	2.05e-28	chr4	178200	196265	CG33978	-
CG12125	3.42588	5.05962	8.26e-30	2.9e-28	chrX	8327953	8330833	CG12125	-
Rcd6	4.63717	4.43505	1.31e-29	4.57e-28	chr2R	16515690	16521007	Rcd6	-
Lcp65Ad	6.26684	5.45504	1.44e-29	5.01e-28	chr3L	6136494	6137201	Lcp65Ad	+
CG34382	3.41305	5.08099	2.23e-29	7.73e-28	chr3L	9872084	9877593	CG34382	+
qkr54B	2.73824	8.20661	2.28e-29	7.91e-28	chr2R	13357128	13362634	qkr54B	+
wus	2.91198	6.90327	3.38e-29	1.17e-27	chrX	16832529	16834859	wus	-
Nc73EF	3.00426	7.90121	5.5e-29	1.9e-27	chr3L	16948034	16961824	Nc73EF	+
spz5	9.545	3.28171	6.2e-29	2.13e-27	chr3L	2883640	2892166	spz5	-
inaE	3.18383	5.81983	9.33e-29	3.2e-27	chrX	13677781	13705526	inaE	+
bol	3.71221	4.52712	9.87e-29	3.37e-27	chr3L	9091207	9123452	bol	-
Psa	3.20597	6.79236	1.1e-28	3.75e-27	chr3L	1502842	1523380	Psa	+
CG1665	3.07031	6.39323	1.13e-28	3.83e-27	chr2R	5727282	5728667	CG1665	+
CG6739	3.2495	5.85466	1.17e-28	3.97e-27	chr2L	7608388	7616533	CG6739	+
CR43641	6.06908	3.93357	1.62e-28	5.46e-27	chr3R	9641000	9641500	CR43641	+
CG1635	3.11814	5.47761	1.98e-28	6.67e-27	chr3R	27414389	27416111	CG1635	+
CG6398	2.5832	10.1166	2.38e-28	7.99e-27	chrX	17724872	17735628	CG6398	+
CG13376	4.2565	6.86091	2.64e-28	8.84e-27	chrX	159756	161061	CG13376	-
CalpC	3.0605	7.25315	2.73e-28	9.14e-27	chrX	16219795	16222556	CalpC	+
Cpr47Ec	6.36348	3.77286	3.29e-28	1.1e-26	chr2R	7146821	7147344	Cpr47Ec	-
sm	2.64354	8.32219	3.69e-28	1.23e-26	chr2R	15405368	15519013	sm	-
CG2930	4.72835	3.75535	3.72e-28	1.23e-26	chrX	3766453	3774329	CG2930	+
CG42321	2.88437	7.33002	3.74e-28	1.24e-26	chr2R	9302482	9326550	CG42321	-
for	2.62448	8.49508	3.78e-28	1.25e-26	chr2L	3622071	3656951	for	-
wupA	5.86837	5.8075	4.32e-28	1.43e-26	chrX	17999600	18010858	wupA	-
ko	3.47501	8.47332	4.93e-28	1.62e-26	chr3L	21068680	21124259	ko	-
CG43143	3.16958	6.69756	4.95e-28	1.63e-26	chr3R	6090027	6134189	CG43143	+
l(3)02640	2.80417	6.49037	5.09e-28	1.67e-26	chr3L	1334888	1339415	l(3)02640	+
nAcRalpha-34E	5.45554	3.84892	5.6e-28	1.83e-26	chr2L	14040169	14094401	nAcRalpha-34E	+
CG17298	9.48744	3.22649	5.82e-28	1.9e-26	chr3R	17108918	17109772	CG17298	+
CG9864	3.63299	4.86881	7.54e-28	2.46e-26	chr2R	16135634	16142175	CG9864	-
up	6.33525	6.83404	1.08e-27	3.5e-26	chrX	13487506	13496536	up	-
Indy	2.6834	8.05908	1.17e-27	3.79e-26	chr3L	18821731	18839367	Indy	-
CG34325	7.56247	3.60733	1.58e-27	5.09e-26	chrX	16608479	16615440	CG34325	-
slo	5.82124	4.38752	1.72e-27	5.56e-26	chr3R	20488212	20537317	slo	+
zye	5.97881	4.61436	1.83e-27	5.87e-26	chr3L	20406703	20417409	zye	+
CG30194	3.82903	5.28521	1.97e-27	6.33e-26	chr2R	18942996	18949072	CG30194	+
Duox	3.25746	6.26464	2.32e-27	7.44e-26	chr2L	2815969	2830248	Duox	-
CG10171	2.85349	6.07105	2.38e-27	7.62e-26	chr3L	13379045	13381007	CG10171	-
CG9406	6.28026	3.15656	2.53e-27	8.06e-26	chr2R	17029872	17030766	CG9406	+
CG15828	3.59856	5.10565	2.6e-27	8.28e-26	chr2L	9634178	9656026	CG15828	+
CG17121	2.66628	6.85811	3.2e-27	1.02e-25	chr3R	18870385	18873936	CG17121	-
CG6218	3.19933	5.16037	3.31e-27	1.05e-25	chr3R	11163629	11168978	CG6218	-
CG31559	3.00702	6.70857	3.63e-27	1.15e-25	chr3R	1975837	1982949	CG31559	-
CG13643	3.26154	5.00249	4.2e-27	1.33e-25	chr3R	20723406	20731726	CG13643	-
Prm	7.80754	4.62121	5.42e-27	1.7e-25	chr3L	8725957	8738410	Prm	-
CG5001	2.97776	5.45081	6.35e-27	1.99e-25	chr2L	1185756	1196807	CG5001	+
Gef64C	3.18543	8.31878	8.73e-27	2.72e-25	chr3L	4692782	4796253	Gef64C	+
ptr	2.82119	7.49697	1.02e-26	3.18e-25	chrX	2238979	2260323	ptr	-
verm	3.34734	8.42841	1.08e-26	3.34e-25	chr3L	19683132	19688360	verm	-
Dys	2.98036	8.89727	1.1e-26	3.38e-25	chr3R	15286806	15423010	Dys	+
eg	3.1145	5.29255	1.16e-26	3.57e-25	chr3L	21801802	21810700	eg	+
CG18622	5.34239	3.74137	1.4e-26	4.28e-25	chr3R	12809231	12813454	CG18622	-
yellow-d	3.46261	4.68543	1.46e-26	4.47e-25	chr2R	19266055	19267961	yellow-d	+
Tsp5D	2.77524	6.1159	1.56e-26	4.76e-25	chrX	5963163	5968890	Tsp5D	-
Zw	3.49547	5.5571	1.78e-26	5.43e-25	chrX	19561265	19566385	Zw	+
pll	2.86532	6.14622	1.79e-26	5.45e-25	chr3R	23076852	23078904	pll	-
CG9294	4.99898	3.77238	1.87e-26	5.68e-25	chr2R	17748355	17749469	CG9294	+
kraken	2.98034	5.59898	2.08e-26	6.3e-25	chr2L	852767	854539	kraken	+
CG8192	4.35501	6.97029	2.34e-26	7.07e-25	chr2R	11431819	11437485	CG8192	-
CG5731	2.58833	7.1344	2.76e-26	8.34e-25	chr2L	10207084	10209737	CG5731	-
PGRP-LA	4.35035	3.80098	3.41e-26	1.03e-24	chr3L	9327431	9331436	PGRP-LA	+
CG43078	7.36579	3.41574	4.83e-26	1.45e-24	chr3L	8571841	8592717	CG43078	+
Meltrin	3.07061	7.67815	5.91e-26	1.77e-24	chr3R	10491558	10523057	Meltrin	-
CG7530	3.05583	5.0661	8.2e-26	2.45e-24	chr3R	10550481	10557231	CG7530	-
Treh	2.58662	6.85312	8.56e-26	2.55e-24	chr2R	16961522	16976450	Treh	+
CG10249	2.87038	7.43945	9.11e-26	2.7e-24	chr2R	10788979	10815930	CG10249	-
nst	2.77757	6.51636	1.04e-25	3.06e-24	chr3L	12520314	12523271	nst	-
TpnC73F	4.43451	3.9265	1.28e-25	3.79e-24	chr3L	17039259	17041490	TpnC73F	+
CG31414	7.2874	3.33897	1.33e-25	3.94e-24	chr3R	19530525	19534234	CG31414	+
Tm2	7.88996	5.63157	1.48e-25	4.34e-24	chr3R	11135914	11140919	Tm2	+
CG34383	2.55548	9.5254	1.52e-25	4.44e-24	chr3R	9540928	9590389	CG34383	+
nuf	2.38061	9.1266	1.99e-25	5.82e-24	chr3L	14183969	14226350	nuf	+
CG5948	4.26885	3.57091	2.04e-25	5.95e-24	chr3R	21721543	21722896	CG5948	+
uif	3.61973	10.1496	2.13e-25	6.19e-24	chr2L	6972827	7010312	uif	-
CG1969	3.23158	7.51354	2.7e-25	7.82e-24	chr3R	25563996	25567674	CG1969	+
Myo10A	2.99842	9.22559	2.85e-25	8.25e-24	chrX	10824969	10858079	Myo10A	+
CG6040	3.25222	8.4804	2.9e-25	8.37e-24	chr3R	14922957	14957661	CG6040	+
CG16885	4.84649	3.64992	2.93e-25	8.43e-24	chr2L	13932558	13934690	CG16885	-
CG14615	5.48919	3.61845	2.95e-25	8.48e-24	chrX	21849579	21851327	CG14615	-
CG1311	2.46731	8.06228	3.05e-25	8.76e-24	chr3L	4277961	4281585	CG1311	+
sif	4.00884	4.36282	4.14e-25	1.18e-23	chr3L	5652528	5742699	sif	+
sba	2.91941	7.69427	4.95e-25	1.41e-23	chr3R	19719895	19748695	sba	-
Cg25C	3.11139	4.9935	5.12e-25	1.46e-23	chr2L	5029608	5037279	Cg25C	+
CG11055	2.80246	7.02706	1.08e-24	3.07e-23	chr2R	16145156	16149241	CG11055	+
CG5886	2.44424	7.49263	1.22e-24	3.46e-23	chr3R	21677375	21679725	CG5886	+
CG42388	2.6359	7.27011	1.23e-24	3.47e-23	chrX	8924237	8948608	CG42388	+
fw	3.06964	7.1721	1.69e-24	4.75e-23	chrX	11886947	11897943	fw	-
TpnC41C	8.88109	4.85085	1.69e-24	4.75e-23	chr2R	952741	957715	TpnC41C	-
CG7789	2.86515	5.70838	1.78e-24	4.98e-23	chr3R	25628918	25630105	CG7789	+
bmm	2.90531	6.03813	1.97e-24	5.51e-23	chr3L	14769595	14779512	bmm	-
Mhc	8.33114	6.52506	2.37e-24	6.59e-23	chr2L	16766733	16788766	Mhc	+
SK	3.74802	5.44482	2.48e-24	6.9e-23	chrX	5234268	5298760	SK	+
ETHR	9.27251	3.02054	2.49e-24	6.9e-23	chr3R	17073025	17090856	ETHR	+
CG43394	3.7742	4.16543	3.11e-24	8.59e-23	chr2L	8145757	8158786	CG43394	+
CG14995	2.52163	6.61945	3.31e-24	9.13e-23	chr3L	4094342	4103256	CG14995	-
Karl	2.81884	5.44636	3.4e-24	9.36e-23	chrX	11682876	11686286	Karl	+
CG5130	5.76452	3.19745	3.43e-24	9.41e-23	chr3L	20477392	20488021	CG5130	-
Mlc1	6.80627	5.7339	3.55e-24	9.72e-23	chr3R	23483284	23485899	Mlc1	-
Nep2	2.87136	8.33946	4.86e-24	1.33e-22	chr3R	545179	557600	Nep2	-
CG42788	2.91789	5.33227	5.2e-24	1.42e-22	chr3R	10921678	10957646	CG42788	-
Ndg	3.63329	3.94378	6.75e-24	1.84e-22	chr2R	6201422	6209405	Ndg	+
ATP7	3.22855	6.18292	8.47e-24	2.3e-22	chrX	11749054	11758517	ATP7	+
Mical	3.09547	8.81061	9.25e-24	2.51e-22	chr3R	5827275	5868617	Mical	-
Rala	2.45877	7.58866	9.66e-24	2.6e-22	chrX	3599016	3613665	Rala	-
mmy	2.55333	6.81237	1.11e-23	2.99e-22	chr2L	6468537	6473919	mmy	-
CG10280	9.13578	2.8884	1.14e-23	3.06e-22	chr3R	1836294	1837654	CG10280	-
CG10527	2.85999	5.63555	1.57e-23	4.2e-22	chr2R	16957872	16960290	CG10527	-
CG6954	2.45343	7.59741	1.67e-23	4.44e-22	chr3R	18492482	18509549	CG6954	+
CG14280	3.99049	4.16153	1.67e-23	4.44e-22	chr3R	15082987	15085854	CG14280	+
CG33156	2.58991	5.99965	2.02e-23	5.34e-22	chr2R	9434649	9440666	CG33156	-
Surf4	2.44136	8.65201	2.03e-23	5.37e-22	chr3R	11169374	11171898	Surf4	-
drongo	2.63733	8.03145	2.1e-23	5.56e-22	chr2L	833583	851071	drongo	-
CG5225	4.22551	3.60349	2.2e-23	5.8e-22	chr3R	12854414	12856423	CG5225	+
Tmhs	2.5251	7.19906	3.38e-23	8.88e-22	chr3L	1885656	1891462	Tmhs	+
CG7173	2.42731	7.86116	3.83e-23	1e-21	chr3L	21548472	21551326	CG7173	-
l(1)G0148	2.87359	5.27423	4.14e-23	1.08e-21	chrX	6548648	6553742	l(1)G0148	+
cenB1A	2.42941	7.07892	5.01e-23	1.31e-21	chr3R	18944121	18949939	cenB1A	+
CG6746	2.65179	6.9087	5.09e-23	1.32e-21	chr2L	12001233	12002276	CG6746	-
CG8854	3.24288	4.43043	5.35e-23	1.39e-21	chr2R	8111965	8116815	CG8854	-
CG13157	4.35914	3.41227	6.19e-23	1.6e-21	chr2R	8303959	8305647	CG13157	+
CG17919	2.26204	8.73382	7.14e-23	1.85e-21	chr3R	2169750	2170809	CG17919	+
haf	2.39937	7.06555	7.26e-23	1.87e-21	chr2L	1555128	1608404	haf	+
vkg	3.36977	4.11917	7.26e-23	1.87e-21	chr2L	5012143	5028191	vkg	-
CG15674	3.68658	4.18191	1.11e-22	2.85e-21	chr2R	17519511	17521867	CG15674	+
Moe	2.19668	9.99571	1.36e-22	3.49e-21	chrX	8767044	8792365	Moe	-
CG9503	2.29458	7.88344	1.94e-22	4.94e-21	chrX	14813284	14817522	CG9503	-
elk	5.37873	2.8064	3.25e-22	8.28e-21	chr2R	13761451	13813097	elk	+
CG7201	3.36556	4.49192	3.57e-22	9.07e-21	chr3L	8283385	8288427	CG7201	-
Mur2B	2.82784	4.93076	3.68e-22	9.35e-21	chrX	1417586	1512188	Mur2B	-
Fbw5	2.89805	4.63859	4.2e-22	1.06e-20	chr2L	6063561	6065949	Fbw5	-
CR31451	2.65386	6.77554	4.42e-22	1.12e-20	chr3R	19809224	19810787	CR31451	+
CG11997	5.3683	3.21389	4.8e-22	1.21e-20	chr3R	5003238	5004820	CG11997	+
Csk	2.55437	8.05744	4.97e-22	1.25e-20	chr3R	7458999	7476428	Csk	-
CG43902	3.32167	4.07553	6.16e-22	1.54e-20	chrX	10052466	10089370	CG43902	+
SelR	2.32769	7.06405	6.25e-22	1.56e-20	chr3R	6689076	6694364	SelR	-
CG11550	2.62809	5.35875	6.26e-22	1.56e-20	chr3R	27503868	27505602	CG11550	-
CG14860	3.7347	4.02305	6.53e-22	1.63e-20	chr3R	10720505	10721408	CG14860	+
Mlp60A	6.63454	5.291	6.89e-22	1.71e-20	chr2R	19962535	19965746	Mlp60A	+
Cpr51A	2.91558	5.58449	6.97e-22	1.73e-20	chr2R	10400046	10402713	Cpr51A	-
BM-40-SPARC	2.27898	7.26822	8.53e-22	2.11e-20	chr3R	22694959	22697717	BM-40-SPARC	-
CG5391	4.60111	3.79464	9.07e-22	2.24e-20	chr3R	18158809	18159872	CG5391	-
Liprin-gamma	3.63488	4.04081	9.48e-22	2.33e-20	chr2R	18221008	18260610	Liprin-gamma	-
CG1440	2.65759	8.17114	9.99e-22	2.46e-20	chrX	8331112	8334969	CG1440	+
AnnIX	2.45602	8.70223	1.01e-21	2.47e-20	chr3R	16890962	16896639	AnnIX	+
fau	4.97773	3.83143	1.05e-21	2.56e-20	chr3R	6593887	6603096	fau	-
Hk	3.19939	4.14003	1.19e-21	2.9e-20	chrX	10128790	10157518	Hk	-
CG7737	2.82722	6.02898	1.21e-21	2.94e-20	chr2R	7110375	7114251	CG7737	+
Got2	2.40275	6.32321	1.77e-21	4.31e-20	chr2L	1984511	1987758	Got2	-
CG4089	2.44819	6.45581	1.8e-21	4.38e-20	chr3R	6641009	6643214	CG4089	+
Sans	2.30897	6.97555	2.04e-21	4.95e-20	chr2R	8824399	8827917	Sans	+
CG2150	3.91997	6.05662	2.36e-21	5.71e-20	chr3R	27589025	27590488	CG2150	-
CG1907	2.60318	5.26428	2.4e-21	5.79e-20	chr3R	25444755	25446480	CG1907	+
ru	3.36111	4.1296	2.45e-21	5.91e-20	chr3L	1370627	1387437	ru	+
cv-c	2.19372	8.39706	2.58e-21	6.22e-20	chr3R	10217404	10307435	cv-c	-
Pka-R2	2.31586	6.99411	2.87e-21	6.9e-20	chr2R	5881394	5913547	Pka-R2	-
CG30380	3.43137	6.07274	2.94e-21	7.04e-20	chr2R	3826705	3827144	CG30380	-
CG1703	2.22413	7.84098	3.04e-21	7.27e-20	chrX	11506049	11509161	CG1703	+
mld	2.43507	6.31031	3.18e-21	7.59e-20	chr3R	20411374	20449621	mld	+
CG5177	5.00482	3.45272	3.29e-21	7.86e-20	chr2L	7405226	7408600	CG5177	+
CG31678	2.57131	7.05993	5.86e-21	1.39e-19	chr2L	20659131	20675941	CG31678	-
rt	2.39582	6.07242	5.87e-21	1.39e-19	chr3L	11577221	11580867	rt	-
CG9689	2.20836	9.39958	6.55e-21	1.55e-19	chrX	9776015	9776992	CG9689	+
Mctp	3.77614	3.67073	8.68e-21	2.05e-19	chr2R	14649262	14662172	Mctp	+
dgo	2.33492	7.02322	1.11e-20	2.61e-19	chr2R	6703530	6707378	dgo	-
CG13796	2.37642	6.27427	1.27e-20	2.97e-19	chr2L	7727149	7732668	CG13796	-
CG16940	2.29163	6.53301	1.31e-20	3.05e-19	chr3L	212708	216479	CG16940	+
Vha68-2	2.32778	7.93882	1.41e-20	3.29e-19	chr2L	12974321	12978607	Vha68-2	+
pgant5	2.31019	8.55997	1.72e-20	3.98e-19	chr2L	5072169	5093592	pgant5	-
CG8369	2.93557	4.44696	1.75e-20	4.05e-19	chr3R	4647729	4648560	CG8369	+
emp	2.13679	8.96041	1.99e-20	4.6e-19	chr2R	20863978	20872321	emp	-
CG11380	4.98791	4.24725	2.08e-20	4.79e-19	chrX	1085443	1090705	CG11380	+
Pdp1	3.4328	5.72702	2.16e-20	4.97e-19	chr3L	7805014	7860469	Pdp1	-
CG15822	2.5446	7.5375	2.2e-20	5.05e-19	chr3L	2153200	2163863	CG15822	-
CG6175	2.67912	4.94311	2.34e-20	5.36e-19	chr3L	11281035	11289019	CG6175	-
E23	2.66386	4.94293	2.7e-20	6.17e-19	chr2L	3334870	3355000	E23	-
tmod	2.2062	8.6351	3.31e-20	7.54e-19	chr3R	26358328	26404627	tmod	+
Tob	3.70739	3.8637	3.45e-20	7.84e-19	chrX	15969395	15985528	Tob	-
CG9413	3.58479	3.35098	3.61e-20	8.18e-19	chrX	14478765	14496613	CG9413	-
Dat	3.38171	4.14782	3.83e-20	8.66e-19	chr2R	20027107	20045285	Dat	+
Vha68-1	2.66674	4.93171	4.31e-20	9.73e-19	chr2L	13000769	13004107	Vha68-1	-
Irp-1B	2.25884	7.29989	4.39e-20	9.9e-19	chr3R	6234339	6238591	Irp-1B	-
Tpr2	2.2238	9.21329	5.66e-20	1.27e-18	chr2L	16491539	16507621	Tpr2	+
Neurochondrin	5.70212	4.08846	5.82e-20	1.3e-18	chr3R	2294133	2296739	Neurochondrin	+
Osi7	8.86447	14.4799	6.45e-20	1.44e-18	chr3R	2074715	2077405	Osi7	+
CG42524	2.8702	4.86276	6.98e-20	1.56e-18	chr2R	11501606	11537815	CG42524	+
Cad89D	2.61612	7.4705	7.62e-20	1.7e-18	chr3R	12310287	12321144	Cad89D	-
CG13003	3.30312	3.97304	7.62e-20	1.7e-18	chrX	16738839	16768722	CG13003	-
Tpi	2.69968	6.83465	9.08e-20	2.02e-18	chr3R	25958702	25960321	Tpi	-
toc	2.34157	7.37138	1.15e-19	2.55e-18	chr2L	3068344	3144786	toc	-
CG6231	3.70878	3.53512	1.19e-19	2.64e-18	chr3R	15441745	15458440	CG6231	-
Sb	2.19132	8.61706	1.47e-19	3.25e-18	chr3R	11954450	11971006	Sb	+
CR43626	3.42821	3.98851	1.54e-19	3.39e-18	chr3L	3249372	3251468	CR43626	+
Acsl	2.25595	8.03669	1.58e-19	3.47e-18	chr2R	4553317	4570527	Acsl	+
CG10936	2.20674	7.11422	2.76e-19	6.04e-18	chr2R	13492455	13526639	CG10936	-
Edg84A	6.59971	3.43582	3.18e-19	6.95e-18	chr3R	2510171	2510855	Edg84A	+
ninaC	5.89598	2.81752	3.21e-19	6.99e-18	chr2L	7377701	7384344	ninaC	+
CG3655	2.0467	8.9346	3.31e-19	7.2e-18	chrX	967073	1028929	CG3655	-
CG8547	2.12911	7.55769	3.52e-19	7.65e-18	chr2R	10148710	10155419	CG8547	-
fbl	2.22889	6.45277	4.16e-19	9.01e-18	chr3L	20377528	20385013	fbl	+
GlcAT-S	2.51269	4.9323	4.26e-19	9.21e-18	chr2L	9616468	9623109	GlcAT-S	+
CG12541	5.37228	2.82626	4.34e-19	9.37e-18	chrX	6916417	6960085	CG12541	-
alpha-Man-I	2.1914	6.73561	4.46e-19	9.61e-18	chrX	10170087	10219990	alpha-Man-I	-
Dhap-at	2.57774	5.30948	4.52e-19	9.74e-18	chr3R	21311339	21316658	Dhap-at	-
TfIIA-L	2.14113	7.21048	5.36e-19	1.15e-17	chr3R	23076833	23082185	TfIIA-L	+
tai	2.33324	7.80621	5.65e-19	1.21e-17	chr2L	9166777	9250211	tai	+
CG15408	4.53314	2.67231	5.9e-19	1.26e-17	chr2L	3332813	3334790	CG15408	+
Vha55	2.23061	7.78666	6.1e-19	1.31e-17	chr3R	8449483	8453551	Vha55	-
Past1	2.22027	7.30634	6.2e-19	1.32e-17	chr3R	8523043	8530597	Past1	+
VhaPPA1-1	2.13475	6.72293	6.26e-19	1.34e-17	chr3R	10728047	10729796	VhaPPA1-1	-
CG41520	2.06233	8.93654	6.78e-19	1.44e-17	chrU	1242084	1369506	CG41520	+
Jupiter	1.99873	10.329	6.87e-19	1.46e-17	chr3R	7416107	7445628	Jupiter	-
Cp110	2.92042	4.45762	6.9e-19	1.47e-17	chrX	21884236	21889294	Cp110	+
phtf	2.26777	5.7757	7.31e-19	1.55e-17	chr2R	2629403	2633646	phtf	+
Rbp9	2.7274	4.49382	8.02e-19	1.7e-17	chr2L	2954761	2968434	Rbp9	+
capt	2.45973	8.76972	1.09e-18	2.32e-17	chr2L	1151677	1158262	capt	-
CG16820	2.21289	6.18987	1.1e-18	2.33e-17	chr2L	13246231	13250189	CG16820	+
Act79B	7.45024	6.16096	1.29e-18	2.71e-17	chr3L	21978309	21980290	Act79B	+
MYPT-75D	2.11867	6.76025	1.3e-18	2.73e-17	chr3L	18619058	18660277	MYPT-75D	+
Edg78E	4.4985	4.4502	1.75e-18	3.68e-17	chr3L	21289862	21290903	Edg78E	-
Pgk	2.20067	7.01456	1.8e-18	3.78e-17	chr2L	2746879	2753068	Pgk	-
Xrp1	1.93776	9.86048	2.17e-18	4.55e-17	chr3R	14740689	14752711	Xrp1	+
CG13748	4.67858	6.95831	2.33e-18	4.87e-17	chr2R	4827919	4828641	CG13748	+
Gapdh1	2.42978	7.73433	2.39e-18	4.98e-17	chr2R	3679402	3680885	Gapdh1	-
GIIIspla2	2.62866	4.69708	2.89e-18	5.98e-17	chrX	8051686	8053050	GIIIspla2	+
VhaAC39-1	2.12768	6.94717	3.17e-18	6.55e-17	chrX	3774776	3777000	VhaAC39-1	+
spirit	2.20975	6.13988	4.1e-18	8.42e-17	chrX	8465131	8467626	spirit	-
Cad88C	3.13451	3.9686	4.54e-18	9.3e-17	chr3R	10460474	10467334	Cad88C	+
l(2)01289	7.4514	5.31268	4.68e-18	9.58e-17	chr2R	2608605	2628177	l(2)01289	-
CG31140	2.46384	6.68424	5e-18	1.02e-16	chr3R	19788901	19808954	CG31140	+
CG5973	2.26264	5.93438	5.09e-18	1.04e-16	chr2L	7437491	7445883	CG5973	+
CG13636	4.54229	2.96721	5.67e-18	1.15e-16	chr3R	20659675	20666217	CG13636	+
bt	4.66302	6.2384	7.53e-18	1.53e-16	chr4	745025	796707	bt	+
CG14515	8.52516	2.3059	7.86e-18	1.59e-16	chr3R	25023277	25024933	CG14515	+
CG42369	2.95715	4.06779	8.59e-18	1.74e-16	chr2L	6395852	6397249	CG42369	-
CG42390	3.7312	3.87624	8.58e-18	1.74e-16	chr3R	17945782	17959089	CG42390	+
parvin	2.14152	6.26237	9.04e-18	1.82e-16	chrX	19640089	19642491	parvin	+
CG7330	8.36922	2.16032	9.48e-18	1.91e-16	chr3L	18142022	18146907	CG7330	+
atilla	3.05545	4.07233	9.98e-18	2.01e-16	chr2L	12175450	12177886	atilla	-
CG1674	4.88251	4.92737	9.99e-18	2.01e-16	chr4	251355	266529	CG1674	+
CG43427	2.31412	7.83416	1.01e-17	2.04e-16	chr3R	485300	537915	CG43427	+
Tango2	2.11404	5.99563	1.02e-17	2.04e-16	chrX	13511021	13513240	Tango2	+
Rapgap1	2.04744	6.85434	1.18e-17	2.36e-16	chr2L	7497804	7578680	Rapgap1	-
CG11367	2.38261	5.09541	1.3e-17	2.59e-16	chr3L	22721210	22726546	CG11367	+
CG42331	9.15877	12.5285	1.43e-17	2.85e-16	chr3R	20597902	20610284	CG42331	+
Cpr73D	2.43715	4.92447	1.55e-17	3.08e-16	chr3L	16932199	16936049	Cpr73D	-
PGRP-LC	2.49691	4.60139	1.64e-17	3.25e-16	chr3L	9331909	9341436	PGRP-LC	+
SPR	5.07773	2.97188	1.84e-17	3.64e-16	chrX	5340693	5387583	SPR	+
Ilk	2.11878	6.83594	2.01e-17	3.97e-16	chr3L	21210000	21212340	Ilk	+
TM4SF	3.4363	4.07161	2.26e-17	4.44e-16	chr2R	19765719	19768383	TM4SF	+
pdgy	2.23303	5.73549	2.31e-17	4.54e-16	chrX	14828072	14846042	pdgy	-
Fim	1.97875	8.11151	2.66e-17	5.23e-16	chrX	17179735	17196011	Fim	-
CG11655	2.66496	4.40477	2.94e-17	5.76e-16	chrX	15347503	15349584	CG11655	+
pwn	3.15078	8.8847	2.96e-17	5.8e-16	chr2R	3170076	3188309	pwn	+
Fmo-2	3.79895	3.23779	3e-17	5.87e-16	chr2R	2529922	2532603	Fmo-2	-
Act57B	2.78316	4.86105	3.08e-17	6.01e-16	chr2R	16831532	16833945	Act57B	+
Cpr65Ec	5.24829	4.98066	3.12e-17	6.08e-16	chr3L	7086303	7086941	Cpr65Ec	+
CG15630	4.33667	2.75201	3.63e-17	7.06e-16	chr2L	4734591	4794040	CG15630	-
RhoL	2.0099	7.31283	3.75e-17	7.28e-16	chr3R	5322822	5328303	RhoL	-
Spec2	2.22831	5.44103	4.22e-17	8.18e-16	chr3R	1442365	1449847	Spec2	-
CG14073	2.01138	7.65935	4.72e-17	9.13e-16	chr3L	18795364	18813775	CG14073	-
CG31030	2.46342	4.58581	5.39e-17	1.04e-15	chr3R	25990413	25992152	CG31030	-
CG1309	2.14473	6.76912	5.75e-17	1.11e-15	chr3L	4259429	4261643	CG1309	+
CG14372	2.45453	4.93466	6.37e-17	1.22e-15	chr3R	9276311	9289906	CG14372	+
CG42533	2.20456	6.26602	6.78e-17	1.3e-15	chr2L	7472512	7496307	CG42533	-
Pgm	2.45185	4.7084	6.92e-17	1.32e-15	chr3L	16119117	16121631	Pgm	-
Rel	2.07287	6.59257	7.35e-17	1.4e-15	chr3R	4869904	4873699	Rel	-
CG8303	2.28565	5.84089	7.69e-17	1.47e-15	chr2R	12482532	12492716	CG8303	-
CG32032	3.02022	3.98096	8.31e-17	1.58e-15	chr3L	9086152	9087956	CG32032	+
ckd	2.05381	6.31976	9.19e-17	1.74e-15	chr3L	3257877	3268184	ckd	+
CG3630	2.20172	5.24033	9.9e-17	1.87e-15	chrX	2056228	2066314	CG3630	+
Ef1alpha100E	3.56309	7.44543	1.05e-16	1.99e-15	chr3R	27564189	27569028	Ef1alpha100E	+
CG9411	4.13033	3.78494	1.09e-16	2.06e-15	chrX	14366438	14374112	CG9411	-
CG5919	2.52274	4.27326	1.12e-16	2.11e-15	chr3R	17095858	17097130	CG5919	+
Vha100-2	2.45584	6.73577	1.15e-16	2.16e-15	chr3R	14216044	14224891	Vha100-2	-
VhaM8.9	1.94191	7.29033	1.16e-16	2.17e-15	chr3R	5086362	5088314	VhaM8.9	+
rdx	1.89167	9.02025	1.17e-16	2.19e-15	chr3R	9792782	9857779	rdx	-
Eip63F-1	7.02539	3.94659	1.39e-16	2.59e-15	chr3L	3909972	3935617	Eip63F-1	-
CG15279	8.23931	2.03911	1.56e-16	2.91e-15	chr2L	14844992	14851749	CG15279	-
obst-E	4.76441	2.59713	1.58e-16	2.94e-15	chr2L	5762552	5766142	obst-E	-
jvl	1.99288	7.60629	1.61e-16	3e-15	chr3R	10567308	10621590	jvl	+
CG1927	1.9256	8.2708	1.74e-16	3.22e-15	chr3L	1966724	1970079	CG1927	-
slim	2.13881	6.56543	1.81e-16	3.34e-15	chr2R	14328469	14333031	slim	+
CG34417	1.986	8.19399	2.06e-16	3.8e-15	chrX	6434803	6483206	CG34417	+
Nak	2.22812	6.94823	2.08e-16	3.84e-15	chr2L	18957899	18968721	Nak	-
CG13578	3.28869	3.2624	2.17e-16	4e-15	chr2R	20265353	20266263	CG13578	+
CG42319	6.06422	3.87451	2.3e-16	4.22e-15	chr2R	9147605	9153841	CG42319	+
WASp	2.26304	5.87346	2.45e-16	4.48e-15	chr3R	24650227	24657746	WASp	-
CG13833	5.2458	2.18647	2.44e-16	4.48e-15	chr3R	18859005	18861285	CG13833	-
Cpr92A	2.9642	3.49807	2.57e-16	4.71e-15	chr3R	15423223	15424677	Cpr92A	-
Cyp4e1	2.88162	4.05468	3.07e-16	5.6e-15	chr2R	4334973	4337250	Cyp4e1	+
Nep5	2.87098	3.87561	3.08e-16	5.63e-15	chr3R	22883629	22889500	Nep5	-
Osi12	8.86608	14.0789	3.38e-16	6.15e-15	chr3R	2104252	2108217	Osi12	+
santa-maria	4.17097	2.82648	3.46e-16	6.3e-15	chr2L	7445354	7451167	santa-maria	-
CG11309	2.37414	5.03233	3.68e-16	6.68e-15	chr3L	21295375	21297758	CG11309	-
spz	2.09979	5.92499	4.45e-16	8.06e-15	chr3R	22890711	22895792	spz	-
Synd	1.86864	8.06393	4.5e-16	8.15e-15	chr3R	16658520	16665840	Synd	+
ced-6	1.89793	7.91331	4.8e-16	8.68e-15	chr2R	5322173	5332439	ced-6	-
CG33299	9.54951	3.30198	5.4e-16	9.74e-15	chr2L	9656599	9657424	CG33299	+
CG6280	3.59893	8.06091	5.74e-16	1.03e-14	chr2R	9642848	9646362	CG6280	+
CG4324	2.06443	6.10735	5.84e-16	1.05e-14	chr2R	19902432	19904719	CG4324	-
Mdr65	3.08206	3.30498	6.68e-16	1.2e-14	chr3L	6233599	6238846	Mdr65	-
CG5946	1.95212	6.46953	7.88e-16	1.41e-14	chr3L	11810082	11815375	CG5946	-
CG15766	3.96761	3.1379	9.02e-16	1.61e-14	chrX	5708896	5709853	CG15766	-
PyK	2.28325	6.87256	1.16e-15	2.06e-14	chr3R	18193233	18198464	PyK	+
CG34294	5.01855	2.82711	1.29e-15	2.29e-14	chr3R	23465609	23466517	CG34294	-
CG7896	2.20994	8.37711	1.29e-15	2.3e-14	chr3R	25809147	25816507	CG7896	+
Mfe2	2.29574	6.50903	1.37e-15	2.44e-14	chrX	16165006	16167858	Mfe2	+
CG33521	4.77552	5.75568	1.39e-15	2.47e-14	chr4	1206393	1213482	CG33521	+
CG8111	2.12801	5.18289	1.41e-15	2.49e-14	chr3L	7906763	7908218	CG8111	-
lambdaTry	3.7696	2.95018	1.41e-15	2.49e-14	chr2R	7224344	7225296	lambdaTry	+
Sh	2.33241	5.0062	1.46e-15	2.58e-14	chrX	17818339	17957278	Sh	-
CG14608	2.45856	4.19857	1.54e-15	2.71e-14	chr3R	3050135	3066860	CG14608	+
jp	7.765	3.86632	1.6e-15	2.81e-14	chr2L	9547719	9566750	jp	-
Mgstl	2.04341	6.69695	1.62e-15	2.85e-14	chrX	20913511	20915134	Mgstl	+
Rbp6	2.23277	5.61452	1.63e-15	2.86e-14	chr3L	17052006	17231312	Rbp6	-
Timp	2.66518	4.63951	1.74e-15	3.04e-14	chr3R	6029596	6038729	Timp	-
CG31221	3.24551	3.51344	1.74e-15	3.04e-14	chr3R	15238415	15286033	CG31221	+
CG3608	2.72858	4.0494	1.75e-15	3.05e-14	chr2R	20499227	20501430	CG3608	+
rush	2.11784	6.20491	1.88e-15	3.28e-14	chrX	1372584	1375455	rush	+
CG13813	5.16924	2.11688	2.1e-15	3.67e-14	chr3L	20224768	20226355	CG13813	+
CG1124	4.18396	2.61493	2.21e-15	3.86e-14	chr3R	791166	794207	CG1124	+
shakB	3.19872	3.90933	2.22e-15	3.86e-14	chrX	20632097	20798077	shakB	-
CG31999	2.3114	4.82731	2.29e-15	3.98e-14	chr4	235634	246582	CG31999	-
mrj	1.91657	7.94134	2.32e-15	4.02e-14	chr2R	12090833	12109298	mrj	-
CG31324	3.54801	2.98938	2.46e-15	4.25e-14	chr3R	21932589	21956396	CG31324	+
CG15209	3.47189	3.02539	2.54e-15	4.39e-14	chrX	10736187	10737028	CG15209	+
CG15545	4.61538	3.01375	2.61e-15	4.51e-14	chr3R	26696660	26698073	CG15545	-
CG1806	1.91338	7.18181	2.78e-15	4.79e-14	chrX	11901210	11903939	CG1806	+
cue	2.03468	5.39728	2.81e-15	4.84e-14	chr3L	1503225	1517271	cue	-
Snp	2.08539	7.47992	3.39e-15	5.81e-14	chr2R	17948457	17957262	Snp	+
CG8678	2.16588	5.29332	3.58e-15	6.14e-14	chr2L	21212321	21220572	CG8678	-
stv	2.06453	5.31508	3.69e-15	6.32e-14	chr3L	13470640	13476615	stv	+
Zip3	1.98449	5.93982	3.95e-15	6.73e-14	chr3R	12131479	12134422	Zip3	+
HPS1	2.51362	4.15669	4.11e-15	6.99e-14	chr2R	10742946	10745007	HPS1	+
Eogt	1.91684	6.48508	4.46e-15	7.59e-14	chr2L	2381096	2383073	Eogt	+
tud	1.82656	9.00196	4.91e-15	8.34e-14	chr2R	17070936	17079903	tud	+
CG9815	2.64866	3.66246	4.92e-15	8.34e-14	chr2R	19309032	19313420	CG9815	-
Mocs1	2.79748	4.76352	4.95e-15	8.39e-14	chr3L	11063625	11066448	Mocs1	+
CG31676	2.50869	5.27874	5.32e-15	8.98e-14	chr2L	20840799	20849182	CG31676	+
Rhp	1.87479	7.45856	5.7e-15	9.58e-14	chrX	15682925	15687780	Rhp	+
tw	2.07043	7.78746	5.82e-15	9.78e-14	chrX	678778	682248	tw	+
Pax	1.90102	6.13792	6.19e-15	1.04e-13	chr2L	19400780	19426596	Pax	-
CG9391	2.16002	4.81438	6.57e-15	1.1e-13	chr3L	21259779	21261435	CG9391	-
qvr	3.62153	2.94185	6.81e-15	1.14e-13	chr2R	7330030	7339109	qvr	+
CG1902	1.85525	7.18722	7.58e-15	1.27e-13	chr2R	5481587	5493129	CG1902	+
TpnC4	7.47376	4.39938	8.69e-15	1.45e-13	chr2R	1390941	1395371	TpnC4	-
Pgam5	2.08757	5.3984	1.02e-14	1.7e-13	chrX	1766434	1767570	Pgam5	-
CG6225	3.4734	2.76046	1.07e-14	1.77e-13	chr3R	8480298	8486582	CG6225	+
Cpr97Eb	2.7577	3.85672	1.12e-14	1.85e-13	chr3R	22915425	22916852	Cpr97Eb	-
Teh2	3.28512	3.27745	1.2e-14	1.98e-13	chr3L	4178979	4188023	Teh2	-
Mlc2	4.35196	7.99821	1.21e-14	1.99e-13	chr3R	25997159	26000273	Mlc2	-
ics	1.80522	7.29607	1.22e-14	2.01e-13	chr2L	13639518	13642360	ics	-
clt	2.10227	5.11366	1.27e-14	2.09e-13	chr2R	17504565	17506564	clt	-
Osi15	8.40566	2.18794	1.52e-14	2.49e-13	chr3R	2127525	2129375	Osi15	+
CG12947	2.34208	4.24516	1.52e-14	2.49e-13	chr3R	5605785	5608776	CG12947	+
CG5835	1.82985	6.91039	1.75e-14	2.86e-13	chr3R	14974353	14979408	CG5835	-
Pvf1	2.52288	3.77824	1.94e-14	3.17e-13	chrX	18726735	18736934	Pvf1	+
CDase	2.11234	5.04947	2.46e-14	3.99e-13	chr3R	26285242	26291458	CDase	+
CG18347	2.1886	4.54876	2.64e-14	4.27e-13	chr3R	7793429	7797408	CG18347	+
CG44085	2.3305	7.5655	2.77e-14	4.48e-13	chr2L	13261007	13284043	CG44085	+
CG14856	5.08625	2.03697	3.07e-14	4.95e-13	chr3R	10624707	10626885	CG14856	+
CG5590	1.88518	6.557	3.12e-14	5.01e-13	chr3R	23503243	23504735	CG5590	+
CG10365	2.99027	3.67728	3.15e-14	5.07e-13	chr3R	19549052	19557221	CG10365	+
CR43470	3.69673	2.54849	3.7e-14	5.94e-13	chr3L	7243739	7245698	CR43470	+
VhaAC45	1.93466	6.77234	4.11e-14	6.57e-13	chr2R	5095066	5097167	VhaAC45	+
Orct2	1.85591	6.26664	4.4e-14	7.02e-13	chr3R	20098750	20101365	Orct2	+
Ace	3.1631	3.22037	4.49e-14	7.16e-13	chr3R	9048672	9085239	Ace	-
Srp68	1.76479	7.15584	4.68e-14	7.46e-13	chr3L	8968145	8970501	Srp68	+
CG32040	2.30189	4.44921	4.7e-14	7.49e-13	chr3L	9347132	9348557	CG32040	+
CG14613	2.01208	5.02024	4.96e-14	7.86e-13	chrX	21871816	21873857	CG14613	-
CG7695	3.47676	2.81305	5.15e-14	8.14e-13	chr3R	14442475	14443233	CG7695	-
CG42240	2.12364	6.73507	5.18e-14	8.18e-13	chrX	6224890	6226783	CG42240	+
CG18641	4.62452	2.46601	5.28e-14	8.33e-13	chr2L	2410623	2415322	CG18641	-
CG9896	1.83613	6.17518	5.47e-14	8.63e-13	chr2R	18881185	18886406	CG9896	-
CG3529	1.95445	5.67711	5.81e-14	9.15e-13	chr3L	9439963	9443885	CG3529	+
Trp1	1.68341	9.20866	6.13e-14	9.64e-13	chr2L	10009385	10013170	Trp1	+
trbd	1.96505	5.80534	6.3e-14	9.89e-13	chr3R	5531511	5536754	trbd	-
PKD	1.92343	7.28123	6.4e-14	1e-12	chr3R	14129000	14140129	PKD	-
Aats-his	2.20297	6.49229	6.49e-14	1.02e-12	chrX	18409431	18414478	Aats-his	+
CG7582	3.18059	3.14054	7.07e-14	1.11e-12	chr3R	25505962	25508000	CG7582	-
CG14511	2.34292	3.95327	8.28e-14	1.29e-12	chr3R	24971399	24972615	CG14511	-
CG6867	3.10174	2.71847	8.3e-14	1.29e-12	chrX	17917902	17922294	CG6867	+
unc-45	1.84107	6.07961	9.14e-14	1.42e-12	chr3R	3859026	3862374	unc-45	+
Mlp84B	5.50724	3.02591	9.21e-14	1.43e-12	chr3R	2939243	2943454	Mlp84B	-
sprt	2.0848	5.47737	1.07e-13	1.66e-12	chr2R	7272237	7284935	sprt	-
CG18304	6.03144	3.40437	1.15e-13	1.77e-12	chr2L	6932544	6942814	CG18304	-
CdGAPr	1.98807	6.91418	1.17e-13	1.8e-12	chr2L	19774872	19791882	CdGAPr	-
CG42672	1.81234	7.00665	1.25e-13	1.93e-12	chr2R	17183177	17197916	CG42672	+
CG3091	2.38577	3.82991	1.3e-13	2e-12	chrX	2146364	2148167	CG3091	-
CG42669	2.21568	6.18787	1.3e-13	2e-12	chr3L	2377718	2466353	CG42669	+
CG30291	1.94315	5.75376	1.4e-13	2.16e-12	chr2R	16895259	16897081	CG30291	-
Hr38	6.01739	2.11371	1.43e-13	2.2e-12	chr2L	20683461	20714588	Hr38	-
CG5687	3.28762	2.73682	1.51e-13	2.32e-12	chr3L	1933632	1938740	CG5687	-
CG13008	4.14975	2.35145	1.58e-13	2.41e-12	chrX	16605335	16608405	CG13008	+
Ndae1	3.11639	2.78769	1.72e-13	2.63e-12	chr2L	7223327	7249343	Ndae1	-
sas	2.09065	8.82249	1.8e-13	2.75e-12	chr3R	2988599	3009424	sas	+
Eip75B	1.88233	9.52977	2.35e-13	3.57e-12	chr3L	17944052	18057796	Eip75B	-
CG5597	2.4141	4.21047	2.57e-13	3.9e-12	chr2R	19774496	19776300	CG5597	+
CG30089	1.93909	5.23153	2.6e-13	3.94e-12	chr2R	11614902	11649549	CG30089	+
CG42741	1.95629	6.26909	2.89e-13	4.35e-12	chr2R	18898600	18930462	CG42741	-
futsch	1.80941	6.40257	3.38e-13	5.07e-12	chrX	1303101	1345400	futsch	+
Fpps	1.65513	7.75987	3.63e-13	5.44e-12	chr2R	7193015	7195070	Fpps	-
CG33523	1.75304	5.96493	4.24e-13	6.33e-12	chr3L	5917152	5923220	CG33523	+
CG15673	2.53284	3.44829	4.57e-13	6.8e-12	chr2R	17495897	17500594	CG15673	-
CalpA	1.70579	7.44421	4.8e-13	7.13e-12	chr2R	15312577	15318068	CalpA	+
Aef1	1.84889	6.85637	4.84e-13	7.18e-12	chr3L	21426521	21431739	Aef1	+
CG7991	2.04633	5.07906	4.92e-13	7.29e-12	chr3L	1674708	1715541	CG7991	+
Fas3	1.57309	10.5475	4.97e-13	7.36e-12	chr2L	18320100	18393441	Fas3	+
jbug	2.29539	9.41519	5.07e-13	7.5e-12	chr2R	18604825	18627964	jbug	-
CG2747	1.90205	7.48882	5.53e-13	8.15e-12	chr3R	3841931	3856512	CG2747	-
CG6972	3.45396	3.99938	5.76e-13	8.47e-12	chr3R	18527728	18530061	CG6972	+
Ctr1A	1.95962	6.40689	5.82e-13	8.55e-12	chrX	6555679	6562291	Ctr1A	+
Acp32CD	2.10602	4.92766	6.61e-13	9.69e-12	chr2L	11015641	11016571	Acp32CD	+
CG9297	6.4443	4.13665	6.72e-13	9.85e-12	chr3R	9597216	9605039	CG9297	+
CG30338	3.44257	2.78632	7.01e-13	1.03e-11	chr2R	5481551	5487010	CG30338	+
Obp99c	1.81105	5.86154	8.75e-13	1.28e-11	chr3R	25511457	25515033	Obp99c	-
Mgat2	1.85911	5.20522	8.81e-13	1.28e-11	chr3R	25841234	25847943	Mgat2	-
NTPase	1.85	6.40622	8.87e-13	1.29e-11	chr2L	2880703	2885850	NTPase	-
CG1749	1.7393	6.52019	9.1e-13	1.32e-11	chrX	11377539	11379095	CG1749	+
conv	1.65952	7.40636	9.59e-13	1.39e-11	chr2R	10158305	10162377	conv	+
NLaz	3.3035	3.02947	9.79e-13	1.42e-11	chr2L	1359982	1361732	NLaz	-
corn	1.99641	5.84354	1.09e-12	1.57e-11	chr3L	7136090	7150173	corn	-
CG15715	1.72859	7.14574	1.1e-12	1.59e-11	chr3L	15828854	15830582	CG15715	-
CG16857	3.63534	2.32192	1.2e-12	1.73e-11	chr2L	4324553	4331830	CG16857	+
Hex-A	1.67796	7.79781	1.21e-12	1.73e-11	chrX	9479922	9483846	Hex-A	+
Hers	2.02722	6.42571	1.21e-12	1.73e-11	chrX	19760178	19802141	Hers	+
CG12001	2.56673	3.85702	1.21e-12	1.74e-11	chr3R	480521	483707	CG12001	+
SppL	1.7585	6.68648	1.23e-12	1.77e-11	chr3R	21707706	21713286	SppL	+
TwdlV	5.13361	2.1117	1.52e-12	2.16e-11	chr3R	80429	81555	TwdlV	+
Idh	1.58556	9.53129	1.84e-12	2.61e-11	chr3L	8349503	8354006	Idh	-
CG30095	4.34367	2.24197	1.86e-12	2.63e-11	chr2R	12010988	12012082	CG30095	+
jagn	1.63542	6.89843	2e-12	2.81e-11	chr3R	1605036	1607030	jagn	+
CR43643	3.68365	2.36482	2.13e-12	3e-11	chr3R	21843748	21845031	CR43643	-
CG42327	1.70318	6.47954	2.17e-12	3.04e-11	chr3R	7481874	7499697	CG42327	+
GAPsec	1.73313	5.79097	2.42e-12	3.39e-11	chr3L	8615138	8617001	GAPsec	-
CG3104	3.09603	2.40302	2.69e-12	3.76e-11	chr2L	2848988	2855778	CG3104	-
mmd	2.4297	3.46166	2.71e-12	3.79e-11	chrX	15840968	15867192	mmd	-
CG14406	2.30485	4.1036	3.11e-12	4.34e-11	chrX	14803905	14804878	CG14406	-
CG5966	3.05791	2.87118	3.34e-12	4.66e-11	chrX	5882844	5886677	CG5966	+
C3G	1.75987	6.58906	3.53e-12	4.92e-11	chrX	6674822	6697626	C3G	-
CG4462	4.6183	2.09147	3.6e-12	5e-11	chr3R	15747465	15751093	CG4462	-
Actn	1.90404	7.33182	3.73e-12	5.17e-11	chrX	1918788	1936344	Actn	-
CG3967	1.7156	6.19284	3.99e-12	5.51e-11	chr3L	9406695	9419777	CG3967	-
CG34454	3.12626	3.16631	4.68e-12	6.45e-11	chr3L	231680	232350	CG34454	-
mst	2.46217	3.4295	4.94e-12	6.8e-11	chrX	21259985	21262010	mst	+
ScpX	1.69222	5.89174	5.19e-12	7.12e-11	chr2L	18831216	18833630	ScpX	+
frac	3.78648	2.2595	5.35e-12	7.33e-11	chr3L	7555709	7562599	frac	+
Wbp2	1.79963	5.4284	5.72e-12	7.82e-11	chr3L	12843259	12846269	Wbp2	+
CG10383	2.04608	4.43156	6.74e-12	9.16e-11	chr2L	18690901	18695422	CG10383	-
Btk29A	1.66013	7.97144	7.13e-12	9.68e-11	chr2L	8258754	8301079	Btk29A	-
CR31781	3.25149	2.41071	9.01e-12	1.22e-10	chr2L	16869486	16878300	CR31781	+
CG13847	1.61953	6.77379	9.12e-12	1.23e-10	chr3R	18250935	18261872	CG13847	-
CG13138	3.21371	2.69662	9.14e-12	1.23e-10	chr2L	10300221	10301955	CG13138	-
stumps	2.47186	3.34353	9.18e-12	1.24e-10	chr3R	10402938	10433801	stumps	+
CG9947	1.71807	5.59253	9.88e-12	1.33e-10	chrX	16333179	16335313	CG9947	-
bbc	1.74737	7.08341	9.97e-12	1.34e-10	chr2R	9374138	9382367	bbc	-
CG8399	1.97042	5.83717	1.01e-11	1.35e-10	chr2R	11905243	11912139	CG8399	+
Vha16-1	1.49155	9.45609	1.1e-11	1.48e-10	chr2R	2512746	2520595	Vha16-1	-
kkv	1.95339	9.04997	1.22e-11	1.63e-10	chr3R	1203814	1218587	kkv	-
GckIII	1.84897	6.3878	1.33e-11	1.78e-10	chr3R	12911255	12913710	GckIII	+
AnnX	1.9969	4.16555	1.33e-11	1.78e-10	chrX	20065477	20067552	AnnX	-
CG11658	1.73903	5.586	1.38e-11	1.84e-10	chr3L	11692595	11701653	CG11658	-
CG1105	1.7001	5.53993	1.38e-11	1.84e-10	chr3R	2889907	2892854	CG1105	-
Asph	3.53214	4.98705	1.52e-11	2.01e-10	chr2R	11997835	12004501	Asph	+
atl	1.65661	7.16821	1.66e-11	2.2e-10	chr3R	20451396	20460436	atl	+
siz	1.70766	5.81044	1.73e-11	2.29e-10	chr3L	21027634	21068544	siz	+
CG43340	2.24781	3.69058	1.73e-11	2.29e-10	chr2R	3510746	3539292	CG43340	+
GstE1	2.62051	3.33523	1.83e-11	2.42e-10	chr2R	14285897	14286728	GstE1	+
CG8249	2.12332	3.95276	1.86e-11	2.45e-10	chr2R	11730264	11734865	CG8249	-
CG7840	2.06995	4.6775	1.98e-11	2.61e-10	chr2L	8305585	8306741	CG7840	+
DIP1	1.70655	8.67105	2.07e-11	2.73e-10	chrX	21495822	21501185	DIP1	-
Ets98B	1.81128	7.05182	2.12e-11	2.79e-10	chr3R	23562261	23574089	Ets98B	+
Ir	1.61648	5.77329	2.5e-11	3.28e-10	chr3R	18994038	19011364	Ir	+
GluClalpha	3.01249	2.8566	2.7e-11	3.53e-10	chr3R	15556680	15600953	GluClalpha	+
CG16700	3.10987	2.29052	2.95e-11	3.85e-10	chrX	16985886	16992520	CG16700	+
CG17834	1.61252	6.10951	3.02e-11	3.93e-10	chr2L	8529140	8541439	CG17834	+
lqf	1.51547	7.63396	3.22e-11	4.19e-10	chr3L	7521879	7533112	lqf	+
CG2993	3.00995	2.56822	3.32e-11	4.3e-10	chr3R	3630386	3635736	CG2993	-
Ance-5	3.01892	2.82893	3.35e-11	4.34e-10	chr2R	20776150	20778545	Ance-5	-
stai	1.56194	10.7591	3.42e-11	4.43e-10	chr2L	6100376	6124653	stai	+
CG17321	2.98587	2.45023	3.56e-11	4.61e-10	chr2L	18845183	18855118	CG17321	+
RhoGAP71E	1.54708	8.21094	3.58e-11	4.63e-10	chr3L	15581959	15602225	RhoGAP71E	+
TpnC25D	3.13182	2.34209	3.71e-11	4.79e-10	chr2L	5218254	5219055	TpnC25D	+
CG10339	2.99206	2.41669	3.75e-11	4.84e-10	chr2R	19965756	19967999	CG10339	-
Adam	1.53313	7.62284	4.12e-11	5.28e-10	chr2R	5856464	5858409	Adam	+
CG8814	1.73987	5.2025	4.21e-11	5.4e-10	chr2L	2874871	2877168	CG8814	+
alphaTub85E	2.16442	4.08021	4.44e-11	5.69e-10	chr3R	5556942	5558987	alphaTub85E	-
CG5346	1.61903	6.50493	4.92e-11	6.29e-10	chr3R	18345808	18354385	CG5346	-
CG12880	1.52274	7.94448	5.07e-11	6.46e-10	chr3R	23511683	23518512	CG12880	+
ebd2	2.07925	4.34692	5.1e-11	6.5e-10	chr3L	21337867	21342388	ebd2	-
CG3744	1.6771	5.81071	5.52e-11	7.01e-10	chr3R	20696923	20702376	CG3744	-
Strn-Mlck	2.65852	4.16802	6e-11	7.62e-10	chr2R	11834437	11877003	Strn-Mlck	-
CG8449	1.69921	5.59407	6.23e-11	7.9e-10	chr3R	9094858	9097733	CG8449	-
CG14168	8.9419	2.72721	6.62e-11	8.38e-10	chr3L	9781032	9790787	CG14168	-
Shaw	2.73771	2.96598	6.67e-11	8.44e-10	chr2L	3718184	3729145	Shaw	+
CG13386	4.4669	2.42672	6.68e-11	8.45e-10	chr2L	8399043	8399972	CG13386	+
CG10621	1.8871	4.73602	7.55e-11	9.51e-10	chr2L	18952205	18954425	CG10621	-
CG30285	3.13877	2.51919	8.77e-11	1.1e-09	chr2R	17575407	17576026	CG30285	-
CG15097	2.4363	3.07693	9.63e-11	1.21e-09	chr2R	14709692	14717204	CG15097	-
CG17265	1.70421	6.13544	9.7e-11	1.22e-09	chr2L	2999285	3016069	CG17265	+
CG10639	1.98427	3.89902	9.84e-11	1.23e-09	chr2L	18971990	18974448	CG10639	-
ATPCL	1.79978	7.54115	1.05e-10	1.31e-09	chr2R	11879930	11888765	ATPCL	-
Grip	2.18582	3.64766	1.11e-10	1.38e-09	chrX	5860313	5880729	Grip	+
MtnB	4.23959	2.14728	1.22e-10	1.52e-09	chr3R	16328959	16329340	MtnB	-
Rya-r44F	4.80391	3.29789	1.24e-10	1.54e-09	chr2R	4747868	4775602	Rya-r44F	+
Unc-89	4.45012	4.12072	1.25e-10	1.55e-09	chr2R	19883065	19900558	Unc-89	-
CG11321	4.55453	3.07052	1.3e-10	1.61e-09	chr2L	6759828	6772609	CG11321	-
knrl	1.64335	5.48676	1.31e-10	1.62e-09	chr3L	20590240	20613759	knrl	-
CLIP-190	1.48048	6.91954	1.35e-10	1.67e-09	chr2L	17384699	17409698	CLIP-190	+
Rgl	1.76122	6.92953	1.42e-10	1.75e-09	chr3L	13899996	13918435	Rgl	-
CG14110	2.6615	2.74753	1.46e-10	1.8e-09	chr3L	13377888	13379025	CG14110	+
PGRP-LF	4.13606	2.05685	1.53e-10	1.88e-09	chr3L	9342708	9344589	PGRP-LF	+
Nmda1	1.53871	6.74096	1.59e-10	1.95e-09	chr2R	8764598	8767735	Nmda1	-
CG8177	1.60205	6.12667	1.59e-10	1.96e-09	chr3L	9756643	9779338	CG8177	+
mfrn	1.61606	5.38448	1.68e-10	2.06e-09	chr3R	23768517	23773743	mfrn	-
CG10479	3.60227	2.09807	1.69e-10	2.07e-09	chr3L	5960644	5969107	CG10479	-
EcR	1.49669	8.32677	1.9e-10	2.32e-09	chr2R	1975377	2056592	EcR	-
CG34355	1.96514	4.13646	1.95e-10	2.38e-09	chr3R	19646313	19676543	CG34355	+
CG1136	4.13275	2.38168	1.98e-10	2.42e-09	chr3L	4046595	4059660	CG1136	+
CG5009	1.53863	6.42462	2e-10	2.44e-09	chr2R	13648437	13652065	CG5009	+
rdhB	3.28952	2.82222	2.01e-10	2.45e-09	chr3R	18177417	18181986	rdhB	+
CD98hc	1.53816	7.24062	2.06e-10	2.5e-09	chr3R	3800130	3804150	CD98hc	-
Pde1c	1.63841	6.09538	2.15e-10	2.6e-09	chr2L	11814255	11928572	Pde1c	-
CG13875	1.70573	5.1664	2.26e-10	2.74e-09	chr3L	179922	182535	CG13875	+
dl	1.66821	5.75352	2.4e-10	2.9e-09	chr2L	17436829	17450360	dl	-
Kap-alpha1	1.50514	6.29906	2.47e-10	2.98e-09	chr3L	19800331	19803498	Kap-alpha1	+
Scp1	9.51811	5.71142	2.59e-10	3.12e-09	chr2RHet	1707563	1743021	Scp1	-
grh	1.45349	9.64153	2.71e-10	3.26e-09	chr2R	13690293	13729584	grh	+
Glut1	1.56282	6.47886	2.76e-10	3.31e-09	chr3L	914073	993687	Glut1	+
CG6356	1.9006	4.19272	2.95e-10	3.52e-09	chr3R	20109676	20114339	CG6356	+
CG12241	1.9048	5.20987	3.03e-10	3.61e-09	chr3R	11044977	11048093	CG12241	+
CG3523	1.84823	4.58075	3.22e-10	3.83e-09	chr2L	3056597	3068177	CG3523	+
CG10237	1.57443	5.83472	3.27e-10	3.88e-09	chr2L	19435849	19442727	CG10237	-
CG7453	1.50447	6.17367	3.48e-10	4.13e-09	chrX	19074210	19076057	CG7453	+
CG1648	1.50256	6.27092	3.61e-10	4.27e-09	chr2R	5698889	5707556	CG1648	-
Ric	1.66819	5.16369	3.71e-10	4.39e-09	chr2R	11994944	11997520	Ric	-
sec71	1.78178	5.3899	3.73e-10	4.41e-09	chr2L	13793546	13799681	sec71	+
lqfR	1.61352	6.39328	3.76e-10	4.44e-09	chr3R	18237022	18244773	lqfR	+
CG1319	1.69827	5.29449	3.89e-10	4.59e-09	chr3L	4292481	4293432	CG1319	+
Gfat1	1.42644	8.45468	4.03e-10	4.75e-09	chr3RHet	2470207	2481648	Gfat1	+
Psn	1.44384	7.21254	4.16e-10	4.89e-09	chr3L	20425567	20428256	Psn	+
Cyp9c1	1.54923	5.61406	4.24e-10	4.98e-09	chr2R	20518585	20520446	Cyp9c1	+
Glt	1.64148	6.94224	4.26e-10	5e-09	chr2L	8672697	8676804	Glt	+
VhaSFD	1.50201	6.67431	4.32e-10	5.07e-09	chr2L	16722882	16727826	VhaSFD	-
Fhos	1.80413	6.4065	4.4e-10	5.16e-09	chr3L	8746718	8791819	Fhos	+
CG12065	2.05241	3.52377	4.41e-10	5.16e-09	chrX	8468336	8482561	CG12065	+
Mpc1	1.76871	4.485	4.87e-10	5.68e-09	chr3R	14752717	14754381	Mpc1	-
CG12769	3.83563	2.5005	5.13e-10	5.97e-09	chr2R	3941331	3953056	CG12769	-
CG42402	3.06437	2.15214	5.3e-10	6.17e-09	chr3RHet	2374441	2448092	CG42402	+
CG34449	1.56538	7.26928	5.67e-10	6.57e-09	chrX	9220690	9250260	CG34449	-
Spn55B	1.98397	3.67586	5.71e-10	6.61e-09	chr2R	14013809	14015715	Spn55B	+
scb	1.59782	5.30744	5.76e-10	6.67e-09	chr2R	11136289	11146003	scb	+
CG34172	5.11585	2.62883	5.76e-10	6.67e-09	chr2L	2192524	2197912	CG34172	-
stck	1.44396	6.73222	6.06e-10	7.01e-09	chr3R	4182688	4185686	stck	+
Act88F	5.13924	6.53177	6.11e-10	7.06e-09	chr3R	11265690	11267899	Act88F	+
Gel	1.43983	7.66943	6.22e-10	7.18e-09	chr3R	60938	66780	Gel	+
CG42684	1.88767	6.70777	6.45e-10	7.43e-09	chrX	17604177	17645718	CG42684	+
CG4239	3.28038	4.69506	6.58e-10	7.58e-09	chrX	16279347	16282736	CG4239	+
CG32103	1.42146	7.04962	6.7e-10	7.71e-09	chr3L	12395394	12407942	CG32103	-
CG31145	1.70527	4.93587	7.06e-10	8.11e-09	chr3R	19431472	19495381	CG31145	-
CG12316	1.54332	5.5194	7.13e-10	8.19e-09	chr3L	15124607	15130034	CG12316	-
cpx	2.39055	3.6714	7.16e-10	8.22e-09	chr3R	105942	130357	cpx	+
IP3K1	1.68983	5.56652	7.31e-10	8.38e-09	chr2L	9782383	9788499	IP3K1	+
Myo61F	1.92701	4.31253	7.38e-10	8.46e-09	chr3L	1318479	1329617	Myo61F	+
CG6424	1.66909	4.85108	7.47e-10	8.55e-09	chr2R	13590839	13606832	CG6424	-
TMS1	1.4154	7.17908	7.73e-10	8.84e-09	chr3L	16405821	16408486	TMS1	+
Aats-val	1.75177	6.02176	7.86e-10	8.97e-09	chr2R	9086354	9090214	Aats-val	+
CG12262	1.64671	6.74207	7.9e-10	9.01e-09	chr3L	7712449	7714572	CG12262	+
CG11835	3.09567	6.10232	7.94e-10	9.05e-09	chr2L	560567	563347	CG11835	-
LpR1	2.51317	4.62974	8.12e-10	9.25e-09	chr3R	21567069	21588827	LpR1	-
MtnA	2.21294	3.5751	9.18e-10	1.04e-08	chr3R	5609128	5610092	MtnA	-
CG6051	1.73682	5.3675	9.3e-10	1.05e-08	chr3R	22950480	22976791	CG6051	-
CG8232	1.42741	7.06193	9.59e-10	1.08e-08	chr2R	4815678	4820608	CG8232	+
kon	1.68913	4.8591	9.71e-10	1.1e-08	chr2L	18487746	18503978	kon	-
nimB4	3.18592	2.10556	9.77e-10	1.1e-08	chr2L	13968279	13969973	nimB4	-
dock	1.64254	6.47759	1.01e-09	1.14e-08	chr2L	825968	833241	dock	+
Ent2	1.48464	6.54192	1.22e-09	1.37e-08	chr2L	6562317	6564396	Ent2	+
CG12014	3.28182	2.01876	1.26e-09	1.41e-08	chr3L	3378267	3380083	CG12014	+
CG18812	1.4452	6.19526	1.26e-09	1.41e-08	chr2R	3604528	3623124	CG18812	-
Vha26	1.37128	8.10878	1.28e-09	1.43e-08	chr3R	1417484	1420421	Vha26	+
mys	1.39675	8.21817	1.32e-09	1.47e-08	chrX	7955679	7964270	mys	+
mam	1.5076	8.6904	1.32e-09	1.48e-08	chr2R	9878685	9947861	mam	+
dpr10	3.04059	2.28991	1.33e-09	1.48e-08	chr3L	10140553	10179208	dpr10	-
Dp1	1.56676	9.26444	1.49e-09	1.66e-08	chr2R	14299510	14308628	Dp1	+
fru	1.49466	7.06059	1.55e-09	1.72e-08	chr3R	14239994	14371308	fru	-
rdgB	1.51027	5.48758	1.57e-09	1.74e-08	chrX	13656784	13673521	rdgB	+
Syn	2.71544	2.47058	1.61e-09	1.78e-08	chr3R	6016410	6048164	Syn	+
b6	3.13781	2.20935	1.64e-09	1.81e-08	chrX	1580656	1584220	b6	+
CG12056	1.64034	5.58389	1.69e-09	1.88e-08	chrX	9086701	9087653	CG12056	+
Rip11	1.67473	6.84559	1.79e-09	1.98e-08	chrX	18529674	18541596	Rip11	-
CG5873	2.19954	6.30048	1.79e-09	1.98e-08	chr3R	13251489	13272221	CG5873	+
CG1827	1.99298	3.50187	1.81e-09	2e-08	chr2R	5476610	5477948	CG1827	+
CG9336	1.83394	5.05416	1.86e-09	2.05e-08	chr2L	20858688	20861014	CG9336	+
LanA	1.51066	6.61051	1.99e-09	2.19e-08	chr3L	6196930	6211122	LanA	-
Osi14	4.10013	2.02343	2.05e-09	2.25e-08	chr3R	2124849	2126460	Osi14	+
CG13585	1.37435	7.73037	2.16e-09	2.37e-08	chr2R	20419116	20420914	CG13585	+
mew	1.4271	8.44089	2.45e-09	2.68e-08	chrX	13108441	13152523	mew	-
cdc14	1.75711	4.93433	2.47e-09	2.7e-08	chr2L	7802414	7810697	cdc14	-
PhKgamma	1.42758	6.57627	2.59e-09	2.83e-08	chrX	11589144	11598427	PhKgamma	+
CG9821	1.29442	11.9823	2.61e-09	2.84e-08	chr3R	4639540	4646404	CG9821	-
CG4733	3.85871	3.07975	2.85e-09	3.1e-08	chr3R	15716569	15724460	CG4733	+
slik	1.64679	7.34834	2.85e-09	3.1e-08	chr2R	20279751	20290203	slik	-
CycG	1.40291	11.0253	2.9e-09	3.15e-08	chr3R	27422363	27438386	CycG	-
GstE9	3.12606	2.25379	2.9e-09	3.15e-08	chr2R	14296515	14297340	GstE9	+
CG8503	3.14113	3.24776	2.94e-09	3.19e-08	chr2R	10131191	10133571	CG8503	+
Tsp	1.61925	6.07094	2.98e-09	3.23e-08	chr2L	6686790	6709086	Tsp	-
MESR6	1.5907	6.53452	3.12e-09	3.38e-08	chr3L	19085769	19087860	MESR6	+
CG8516	1.43593	6.21196	3.14e-09	3.39e-08	chr3R	5619016	5623476	CG8516	+
CG33129	1.34859	9.263	3.25e-09	3.5e-08	chr2L	10964902	10970275	CG33129	-
CG13920	3.80083	2.51986	3.33e-09	3.59e-08	chr3L	1649005	1651501	CG13920	+
Acox57D-d	2.63518	2.79499	3.36e-09	3.62e-08	chr2R	17276900	17279944	Acox57D-d	+
CG3860	2.08752	3.37013	3.73e-09	4e-08	chr2R	19879660	19882573	CG3860	-
CG34353	3.24048	2.41066	3.92e-09	4.2e-08	chr3R	23593687	23731565	CG34353	-
CG3156	1.66505	4.38874	4.09e-09	4.37e-08	chrX	381971	384767	CG3156	+
Lmpt	1.59135	5.89349	4.35e-09	4.65e-08	chr3L	16858394	16915587	Lmpt	+
Rab14	1.34289	7.37539	4.5e-09	4.8e-08	chr2L	14355146	14358764	Rab14	+
CG7872	1.52522	5.66136	4.62e-09	4.92e-08	chrX	15472202	15473890	CG7872	+
CG4829	1.5484	5.67427	4.85e-09	5.16e-08	chrX	16705731	16720527	CG4829	+
raw	1.62922	5.43164	5.19e-09	5.51e-08	chr2L	8709879	8740660	raw	-
CG32068	1.56109	5.70112	5.24e-09	5.56e-08	chr3L	10656475	10657535	CG32068	+
CG9338	1.94484	3.37735	5.24e-09	5.56e-08	chr2L	20865214	20867709	CG9338	+
Nckx30C	2.25808	2.94728	5.32e-09	5.64e-08	chr2L	9711511	9746495	Nckx30C	-
l(1)G0289	1.43751	6.79558	5.4e-09	5.71e-08	chrX	10251202	10260346	l(1)G0289	-
unk	1.31692	7.7871	5.5e-09	5.82e-08	chr3R	18975374	18983584	unk	-
CG8317	1.74884	4.01804	5.94e-09	6.27e-08	chr2R	12462083	12464087	CG8317	-
Np	1.66836	6.2765	6.1e-09	6.42e-08	chr2R	4881046	4894092	Np	-
Oseg1	1.58385	5.77333	6.34e-09	6.67e-08	chr3L	8400367	8404694	Oseg1	-
CG1516	1.7532	5.26968	6.57e-09	6.91e-08	chr2R	5738207	5757872	CG1516	-
Pfk	1.81605	5.74371	7.14e-09	7.48e-08	chr2R	5997244	6004962	Pfk	+
Pld	1.47466	5.36211	7.16e-09	7.5e-08	chr2R	2129508	2142771	Pld	+
CG11843	2.22783	2.834	7.22e-09	7.56e-08	chr3R	24880243	24881559	CG11843	+
RhoGAP18B	1.4673	5.27953	7.6e-09	7.93e-08	chrX	19030258	19059362	RhoGAP18B	-
Msp-300	1.36444	8.77946	7.68e-09	8e-08	chr2L	5100876	5206993	Msp-300	+
CG10741	1.40662	6.33316	7.81e-09	8.14e-08	chr3L	13479896	13495592	CG10741	+
Taz	1.67448	4.32053	7.92e-09	8.23e-08	chr2R	8640530	8643915	Taz	-
Ahcy89E	2.68259	3.28141	8.13e-09	8.45e-08	chr3R	12804160	12807880	Ahcy89E	-
CG7611	1.7567	7.53679	8.35e-09	8.67e-08	chr3L	21516285	21521263	CG7611	+
GEFmeso	1.43534	7.60184	8.76e-09	9.08e-08	chr2R	14441623	14499260	GEFmeso	-
CG8483	2.43154	2.71472	8.84e-09	9.16e-08	chr3R	9034475	9040187	CG8483	-
CG34455	1.37407	6.15635	9.08e-09	9.4e-08	chr3L	9353415	9355142	CG34455	+
rho-4	1.34353	6.93035	9.37e-09	9.68e-08	chrX	11493873	11500034	rho-4	+
stmA	1.52915	4.77833	9.6e-09	9.9e-08	chr2R	4617002	4621809	stmA	-
CG14752	3.939	2.37127	9.95e-09	1.02e-07	chr2R	4478000	4479452	CG14752	+
CG14710	1.50814	5.39501	1.08e-08	1.1e-07	chr3R	7445811	7447450	CG14710	+
CG1764	1.60967	4.78472	1.21e-08	1.23e-07	chrX	13188503	13190684	CG1764	-
CG32982	1.55394	6.54155	1.23e-08	1.25e-07	chr2L	9125735	9163721	CG32982	+
GstT4	1.31327	7.17597	1.27e-08	1.29e-07	chrX	13298788	13303249	GstT4	+
Cp1	1.24129	9.04139	1.28e-08	1.3e-07	chr2R	9848163	9855486	Cp1	+
Rtnl1	1.2341	10.1355	1.28e-08	1.3e-07	chr2L	4992807	5009720	Rtnl1	-
Ca-alpha1D	4.39326	2.72184	1.39e-08	1.41e-07	chr2L	16165830	16190540	Ca-alpha1D	+
CG3662	1.27253	7.99601	1.52e-08	1.54e-07	chr2L	821421	824337	CG3662	+
t	3.75394	2.21296	1.54e-08	1.56e-07	chrX	9111687	9117290	t	-
p-cup	2.96014	2.05732	1.57e-08	1.59e-07	chrX	17340380	17342807	p-cup	-
sda	1.67697	3.96266	1.67e-08	1.69e-07	chr3R	22741482	22771031	sda	+
cac	2.21593	3.89835	1.76e-08	1.77e-07	chrX	11825981	11879120	cac	-
plx	2.13876	2.88013	1.77e-08	1.78e-07	chr3R	1511576	1538559	plx	+
yellow-b	2.30161	2.67119	1.77e-08	1.78e-07	chr2L	16754335	16758283	yellow-b	+
Lrt	1.7177	4.26408	1.78e-08	1.79e-07	chr2R	16533865	16548575	Lrt	+
mbm	1.59255	4.28007	1.83e-08	1.83e-07	chr2L	271911	273715	mbm	-
Syt1	1.93837	3.58844	1.91e-08	1.91e-07	chr2L	2779266	2799979	Syt1	-
CG2865	1.26517	8.37967	2.12e-08	2.11e-07	chrX	2172063	2187444	CG2865	-
mgl	1.34886	9.41865	2.13e-08	2.11e-07	chrX	9253876	9394162	mgl	-
CG9083	4.75286	2.69729	2.13e-08	2.11e-07	chr2R	20785774	20787028	CG9083	+
CG9634	1.26811	7.72261	2.24e-08	2.22e-07	chrX	16621335	16645943	CG9634	-
CG14523	2.58881	2.24897	2.35e-08	2.32e-07	chr3R	24703745	24705844	CG14523	-
ash1	1.40846	5.3846	2.36e-08	2.34e-07	chr3L	19583872	19591855	ash1	-
CG9114	2.51945	2.28806	2.45e-08	2.42e-07	chrX	15224816	15227034	CG9114	-
Invadolysin	1.43793	5.75515	2.47e-08	2.43e-07	chr3R	5970389	5984856	Invadolysin	+
Itp-r83A	1.43903	6.0458	2.49e-08	2.45e-07	chr3R	1342838	1365006	Itp-r83A	+
Sec61alpha	1.21932	9.44824	2.61e-08	2.57e-07	chr2L	6477181	6480489	Sec61alpha	-
Mdh1	1.33743	6.13025	2.62e-08	2.57e-07	chr2L	10393846	10396275	Mdh1	-
Arp10	1.53023	4.42779	2.63e-08	2.58e-07	chrX	19538561	19540079	Arp10	-
Rgk1	2.66293	2.3332	2.7e-08	2.64e-07	chr2R	15198652	15244030	Rgk1	-
Smg6	1.34743	6.80808	2.85e-08	2.78e-07	chr3R	20855150	20859187	Smg6	-
CG8475	1.5001	4.64503	2.95e-08	2.87e-07	chr2L	8190807	8196918	CG8475	-
CG2010	4.82642	2.36866	2.99e-08	2.91e-07	chr3R	25320503	25324645	CG2010	+
CG5862	1.52301	4.85777	3e-08	2.91e-07	chr3R	17040800	17041948	CG5862	+
Eaf	1.31437	6.12009	3.03e-08	2.93e-07	chr2R	3284354	3295324	Eaf	-
CG32121	8.6896	2.4966	3.1e-08	3e-07	chr3L	13409675	13415436	CG32121	-
CG1673	2.27948	2.50579	3.14e-08	3.04e-07	chrX	13290925	13295262	CG1673	+
CG9934	1.53523	6.64335	3.16e-08	3.05e-07	chr2L	13013275	13019434	CG9934	-
Gp150	1.19818	10.3797	3.19e-08	3.08e-07	chr2R	18205166	18216933	Gp150	+
CG8745	3.08597	2.54114	3.2e-08	3.09e-07	chr3L	13853126	13860005	CG8745	-
nimC3	1.58675	4.1328	3.28e-08	3.16e-07	chr2L	14019406	14020208	nimC3	-
GstE11	1.29502	7.04471	3.32e-08	3.19e-07	chr2R	14391114	14392349	GstE11	+
Aats-ala	1.31303	7.62571	3.36e-08	3.24e-07	chr2L	8378261	8381764	Aats-ala	-
CG12746	1.75311	3.82065	3.4e-08	3.27e-07	chr3R	1390586	1393157	CG12746	+
CG17273	1.3746	5.64335	3.45e-08	3.31e-07	chr3R	16650388	16656302	CG17273	-
CG12321	1.30475	5.93985	3.54e-08	3.4e-07	chr3R	14013526	14014429	CG12321	-
l(1)G0469	1.3353	6.6052	3.55e-08	3.4e-07	chrX	14097993	14105490	l(1)G0469	-
Acer	2.86609	3.54391	3.74e-08	3.57e-07	chr2L	8521932	8525740	Acer	+
Ir25a	2.55322	2.33876	4.13e-08	3.95e-07	chr2L	4830845	4835300	Ir25a	-
CHES-1-like	1.35256	5.62351	4.2e-08	4.01e-07	chrX	7576370	7603418	CHES-1-like	-
CG12736	1.67289	4.10925	4.29e-08	4.09e-07	chr2R	3396031	3397862	CG12736	-
Coprox	1.55902	4.39377	4.33e-08	4.12e-07	chr2L	6964420	6965812	Coprox	+
loj	1.28903	7.39884	4.4e-08	4.19e-07	chr3L	6088086	6089617	loj	+
aret	3.27166	4.9721	4.46e-08	4.24e-07	chr2L	12175003	12313438	aret	+
CG6310	1.57123	4.52419	4.61e-08	4.38e-07	chr3L	11062145	11062964	CG6310	-
CG7852	1.77983	5.43239	4.64e-08	4.4e-07	chr3L	1537136	1544823	CG7852	+
sff	1.90954	3.21766	4.69e-08	4.45e-07	chr3L	15893255	15917961	sff	-
scf	1.26889	6.86156	4.84e-08	4.59e-07	chr3L	1298671	1300389	scf	+
ACC	1.56766	5.67983	4.87e-08	4.62e-07	chr2R	3861619	3874729	ACC	-
DNApol-iota	1.59519	4.37639	5e-08	4.73e-07	chr3R	4059228	4062526	DNApol-iota	+
Sap47	1.33969	6.79072	5.35e-08	5.05e-07	chr3R	11760821	11787846	Sap47	+
CR43459	3.04582	2.35683	5.47e-08	5.16e-07	chr3R	5919483	5925937	CR43459	+
CG11070	1.49659	4.74712	5.64e-08	5.31e-07	chr2L	6658506	6662033	CG11070	+
CG7638	1.35782	5.41966	5.66e-08	5.32e-07	chr3L	11102789	11105217	CG7638	+
Oatp74D	1.39444	6.74821	5.8e-08	5.45e-07	chr3L	17480217	17504793	Oatp74D	+
Ggt-1	1.94137	3.26507	5.79e-08	5.45e-07	chrX	18399913	18406392	Ggt-1	-
CG7656	1.26446	6.57561	5.88e-08	5.52e-07	chr3L	15578530	15581275	CG7656	-
CG31937	1.36973	5.17412	6.3e-08	5.9e-07	chr2L	1729886	1731070	CG31937	+
eag	3.78332	2.12467	6.3e-08	5.9e-07	chrX	14849509	14904022	eag	+
pix	1.19286	8.48452	6.92e-08	6.46e-07	chr3L	8965155	8967865	pix	-
CG6574	1.76484	3.50644	7.35e-08	6.84e-07	chr3R	6686252	6688710	CG6574	-
glob1	2.49688	2.40289	7.5e-08	6.97e-07	chr3R	11722647	11730285	glob1	-
CG43129	5.81621	2.0252	7.79e-08	7.22e-07	chr2L	10850140	10854604	CG43129	+
CG11790	1.18997	8.26233	7.85e-08	7.26e-07	chr3R	20873427	20875177	CG11790	+
Idgf2	2.37608	3.15919	8.07e-08	7.46e-07	chr2L	16447337	16450510	Idgf2	+
puc	1.37302	5.58773	8.24e-08	7.61e-07	chr3R	3931056	3948023	puc	+
CG32549	1.48108	4.52389	8.94e-08	8.22e-07	chrX	18284520	18304168	CG32549	-
pgant8	1.89021	3.17055	8.99e-08	8.25e-07	chr3L	15676971	15679698	pgant8	+
twin	1.23825	7.662	9.39e-08	8.59e-07	chr3R	20022614	20047687	twin	-
abba	3.4714	2.73195	9.98e-08	9.13e-07	chr2R	14874845	14896468	abba	+
CG3409	1.39861	5.02445	1.07e-07	9.79e-07	chr2R	2587199	2603397	CG3409	-
Elp1	1.3938	4.93924	1.1e-07	1.01e-06	chr3R	7476692	7481413	Elp1	+
Sirt4	1.66129	3.59457	1.14e-07	1.04e-06	chrX	5558660	5560002	Sirt4	-
CG5315	1.19249	7.66869	1.15e-07	1.05e-06	chr3R	18369414	18373568	CG5315	-
CR44176	1.84739	3.3572	1.17e-07	1.06e-06	chr3R	10247472	10248271	CR44176	-
betaTub97EF	1.33945	5.50807	1.19e-07	1.08e-06	chr3R	23792729	23814106	betaTub97EF	-
CG17839	1.66361	3.55539	1.38e-07	1.24e-06	chr3L	14798351	14875324	CG17839	+
CG13937	2.3079	2.38745	1.48e-07	1.33e-06	chr3L	1876550	1883041	CG13937	-
Mkp3	1.19595	7.83072	1.52e-07	1.37e-06	chr3L	19059254	19079526	Mkp3	-
CG1368	2.86692	3.66493	1.57e-07	1.41e-06	chrX	14068788	14069703	CG1368	+
Srp72	1.2406	6.17262	1.61e-07	1.45e-06	chr3R	16414432	16416762	Srp72	+
Ca-beta	2.76983	2.15502	1.61e-07	1.45e-06	chr2L	11156251	11203544	Ca-beta	-
CG5036	1.98841	2.93352	1.68e-07	1.51e-06	chr2R	13680386	13685633	CG5036	+
CG34221	1.93877	3.57659	1.72e-07	1.54e-06	chr2R	6085052	6087196	CG34221	-
CG7924	1.96675	2.704	1.76e-07	1.58e-06	chr3L	14226568	14227709	CG7924	+
CG4338	1.47622	4.48913	1.78e-07	1.59e-06	chr3R	11101243	11102196	CG4338	+
CG15456	1.75223	3.71507	1.83e-07	1.63e-06	chrX	20297535	20298104	CG15456	-
Syx8	1.73539	3.26195	1.84e-07	1.64e-06	chr3L	16579207	16580157	Syx8	-
Spred	1.21089	7.35359	1.87e-07	1.66e-06	chr2R	10647150	10656927	Spred	-
betaTub60D	1.7976	8.18632	1.94e-07	1.72e-06	chr2R	20193404	20200626	betaTub60D	+
betaTub56D	1.18017	11.0991	1.94e-07	1.73e-06	chr2R	15334823	15339122	betaTub56D	-
edl	1.27756	7.74438	1.98e-07	1.75e-06	chr2R	14555025	14561037	edl	-
Drak	1.29052	7.26482	1.99e-07	1.76e-06	chrX	11387202	11449079	Drak	+
A2bp1	1.27825	8.20564	2.1e-07	1.86e-06	chr3L	10474511	10587112	A2bp1	+
bbg	1.13585	9.2983	2.24e-07	1.97e-06	chr3L	14405924	14529376	bbg	-
CG5196	1.39244	5.0916	2.25e-07	1.99e-06	chr3R	8234043	8237380	CG5196	+
CG5376	4.68584	2.32068	2.27e-07	2.01e-06	chr3R	18313754	18314677	CG5376	-
Sin1	1.46554	4.24072	2.35e-07	2.07e-06	chr2R	10299315	10301356	Sin1	+
CG9784	1.65163	3.93069	2.36e-07	2.07e-06	chrX	16490558	16493254	CG9784	-
CG9547	1.90962	2.9721	2.39e-07	2.1e-06	chr2L	6492971	6494527	CG9547	-
CG42492	1.74301	3.37014	2.44e-07	2.14e-06	chrX	5519708	5542520	CG42492	-
CG17593	1.33145	5.79595	2.47e-07	2.16e-06	chr2L	3514871	3517264	CG17593	+
CG8311	1.32072	5.46551	2.48e-07	2.17e-06	chr2R	12474549	12476686	CG8311	-
th	1.15736	9.29314	2.56e-07	2.24e-06	chr3L	16031509	16044134	th	-
Srp54k	1.18924	7.32255	2.61e-07	2.28e-06	chr3L	5145777	5147877	Srp54k	+
Snap25	2.53355	2.10362	2.66e-07	2.32e-06	chr3L	24067328	24292305	Snap25	+
CG13676	1.37166	8.97842	2.66e-07	2.32e-06	chr3L	8134967	8144913	CG13676	-
n-syb	1.50473	4.24367	2.77e-07	2.41e-06	chr3L	1630347	1637752	n-syb	-
Argk	1.48118	8.19363	2.97e-07	2.58e-06	chr3L	9041979	9059127	Argk	-
CG42541	2.18014	2.59615	3.01e-07	2.62e-06	chrX	3785529	3824611	CG42541	-
CG5210	2.42323	2.29213	3.03e-07	2.63e-06	chr2R	12579202	12581260	CG5210	+
CG10877	1.50821	3.92463	3.07e-07	2.66e-06	chr3R	16388207	16389789	CG10877	-
crb	1.38707	8.26604	3.21e-07	2.78e-06	chr3R	20120799	20140263	crb	+
CG5987	1.70123	3.61431	3.22e-07	2.78e-06	chr3R	23073955	23076729	CG5987	-
CG13144	5.95302	2.06288	3.22e-07	2.78e-06	chr2L	10489899	10491429	CG13144	-
CG42336	1.23504	7.82171	3.32e-07	2.87e-06	chr2R	7182040	7185025	CG42336	-
Imp	1.12956	9.39861	3.38e-07	2.92e-06	chrX	10681901	10716815	Imp	-
CG11400	2.86045	2.19859	3.57e-07	3.07e-06	chr2R	13021661	13022357	CG11400	+
CG14619	1.26627	5.77596	3.61e-07	3.1e-06	chrX	21857640	21870311	CG14619	+
CG18130	1.97769	2.70725	3.64e-07	3.13e-06	chrX	11884150	11886801	CG18130	-
CG3061	1.24134	6.93173	3.65e-07	3.14e-06	chr3R	9858092	9860763	CG3061	+
CG1640	1.39696	5.58662	3.67e-07	3.15e-06	chrX	13264638	13274193	CG1640	+
fln	5.33984	3.01433	3.77e-07	3.23e-06	chr3L	19982650	19984279	fln	-
Hsf	1.19943	6.83336	3.89e-07	3.33e-06	chr2R	14017807	14022136	Hsf	-
wkd	1.1958	5.99296	3.96e-07	3.38e-06	chr3R	7407297	7411027	wkd	+
CG18135	1.57494	3.63583	4.02e-07	3.43e-06	chr3L	18983125	18991383	CG18135	-
fbl6	1.29702	5.68297	4.14e-07	3.52e-06	chr2R	7172652	7177253	fbl6	-
alc	1.22603	5.91622	4.21e-07	3.58e-06	chr2R	5022879	5025455	alc	-
roq	1.28879	7.02099	4.35e-07	3.69e-06	chr3L	16364037	16371750	roq	-
Npc1a	1.16682	7.68064	4.37e-07	3.7e-06	chr2L	10213891	10220957	Npc1a	-
Pkcdelta	4.60043	2.17011	4.46e-07	3.78e-06	chrX	12326258	12347683	Pkcdelta	+
CG3295	1.21231	6.08694	4.54e-07	3.83e-06	chr2R	16903098	16904951	CG3295	-
CG2818	1.2745	5.47003	4.6e-07	3.88e-06	chr2L	3713359	3716810	CG2818	+
CG1943	1.17359	7.39663	4.75e-07	4e-06	chr3R	2900580	2903703	CG1943	+
CG8417	1.28577	5.25054	5.04e-07	4.23e-06	chr3R	5585343	5586930	CG8417	+
Iap2	1.34122	5.2482	5.08e-07	4.26e-06	chr2R	11819674	11822330	Iap2	-
CG30421	1.47832	5.10349	5.16e-07	4.32e-06	chr2R	20631334	20644501	CG30421	+
CG4287	1.19866	5.75728	5.16e-07	4.32e-06	chr3R	11787888	11789571	CG4287	-
Klc	1.14169	7.56331	5.31e-07	4.43e-06	chr3L	12739715	12743156	Klc	-
CG9813	2.37016	2.05038	5.37e-07	4.48e-06	chr3R	9198825	9205497	CG9813	-
CG1637	1.17267	6.87121	6.07e-07	5.03e-06	chrX	10764626	10771840	CG1637	-
sls	1.11628	9.03511	6.11e-07	5.06e-06	chr3L	2039680	2115611	sls	-
CG9360	2.92606	2.09389	6.43e-07	5.3e-06	chrX	11657506	11658621	CG9360	-
CG3308	1.17603	5.96422	6.43e-07	5.3e-06	chr3R	17096799	17099537	CG3308	-
CG42663	1.22925	6.28054	7.02e-07	5.77e-06	chr2R	8592678	8639050	CG42663	+
nrv3	1.17307	6.1418	7.07e-07	5.81e-06	chr2L	21379999	21393319	nrv3	+
CG1882	1.37602	4.47558	7.17e-07	5.88e-06	chr2R	3700010	3702250	CG1882	+
dmGlut	1.65962	3.20531	7.26e-07	5.95e-06	chr2L	12027439	12034123	dmGlut	+
CG31904	2.57648	2.18833	7.34e-07	6.01e-06	chr2L	7734414	7738809	CG31904	-
lic	1.18206	5.72634	7.57e-07	6.2e-06	chrX	12985155	12988026	lic	+
alphaTub84B	1.20008	11.517	7.66e-07	6.27e-06	chr3R	2912320	2914561	alphaTub84B	+
CG12004	1.13704	7.28402	8.05e-07	6.57e-06	chr3L	1569180	1575620	CG12004	+
CG13124	1.55267	4.45896	8.89e-07	7.23e-06	chr2L	9903378	9908633	CG13124	-
svp	1.39447	4.32478	9.09e-07	7.38e-06	chr3R	8084458	8128507	svp	+
CG9590	1.38722	5.30757	9.35e-07	7.58e-06	chr3R	11612424	11614061	CG9590	+
AP-50	1.16364	6.45237	9.75e-07	7.9e-06	chr3R	18288176	18290325	AP-50	+
CG18081	1.14212	7.85188	9.9e-07	8.02e-06	chr3L	15826894	15828488	CG18081	-
alphagamma-element:CR32865	1.89408	4.1798	1.02e-06	8.22e-06	chr3R	8301057	8303989	alphagamma-element:CR32865	-
CG13827	1.25685	4.95706	1.02e-06	8.26e-06	chr3R	19084086	19086324	CG13827	+
Vha44	1.11752	6.87637	1.03e-06	8.34e-06	chr2R	12212317	12224142	Vha44	-
pkaap	1.23542	5.86599	1.06e-06	8.51e-06	chr2L	16288291	16291197	pkaap	+
CG40498	1.66504	3.44585	1.06e-06	8.57e-06	chr2RHet	52810	77966	CG40498	-
VhaM9.7-c	1.3032	4.96768	1.06e-06	8.57e-06	chr3L	4186017	4186865	VhaM9.7-c	-
CG33138	1.48004	3.75626	1.07e-06	8.57e-06	chr2R	9058907	9062301	CG33138	+
Ras64B	1.12463	7.0461	1.09e-06	8.76e-06	chr3L	4139075	4141398	Ras64B	+
CG9801	1.40255	4.06934	1.1e-06	8.84e-06	chr3R	4561600	4573397	CG9801	-
CG2277	1.5493	3.4352	1.14e-06	9.11e-06	chr3L	1304849	1307418	CG2277	-
br	1.85874	4.15825	1.18e-06	9.4e-06	chrX	1469164	1558902	br	+
Mf	6.12966	2.22361	1.2e-06	9.57e-06	chr3R	10996346	11007232	Mf	-
SCAR	1.19195	6.06893	1.22e-06	9.71e-06	chr2L	10976768	10982395	SCAR	+
CG9706	1.25915	5.06187	1.31e-06	1.04e-05	chr3L	16776109	16778346	CG9706	+
cdi	1.20867	7.04771	1.34e-06	1.07e-05	chr3R	14870603	14920076	cdi	-
CG4612	1.05395	9.09681	1.41e-06	1.12e-05	chr2R	20409396	20413612	CG4612	-
l(1)G0320	1.11983	8.85371	1.43e-06	1.13e-05	chrX	9445637	9447703	l(1)G0320	-
CG1444	1.81429	2.97529	1.46e-06	1.15e-05	chrX	7802910	7805918	CG1444	+
Pkc53E	2.0371	2.40261	1.46e-06	1.15e-05	chr2R	12812159	12832631	Pkc53E	+
CG31751	1.611	4.46358	1.49e-06	1.18e-05	chr2L	18677202	18683717	CG31751	+
Obp44a	1.79735	3.07921	1.49e-06	1.18e-05	chr2R	4021874	4022588	Obp44a	-
CG2767	1.07059	8.09919	1.51e-06	1.19e-05	chr3R	3831645	3833832	CG2767	-
ck	1.12151	6.85778	1.55e-06	1.22e-05	chr2L	15044962	15057848	ck	-
BicD	1.09969	7.38736	1.59e-06	1.25e-05	chr2L	17459604	17473215	BicD	-
Phax	1.27052	4.75054	1.63e-06	1.27e-05	chr2R	5001767	5003535	Phax	+
CG34155	1.96754	2.67051	1.66e-06	1.3e-05	chr3R	26380275	26385921	CG34155	-
CG8042	1.36477	5.1105	1.72e-06	1.34e-05	chr3L	7965548	7968091	CG8042	-
Syx5	1.13471	6.20916	1.75e-06	1.37e-05	chr2L	16307345	16309274	Syx5	+
CG12375	1.72136	3.89871	1.77e-06	1.38e-05	chr2L	8125667	8126876	CG12375	-
CG13101	2.49458	2.99375	1.77e-06	1.38e-05	chr2L	8977833	8984872	CG13101	-
CG17712	1.21268	5.10851	1.82e-06	1.42e-05	chr2L	1750686	1752122	CG17712	-
Atx2	1.20247	8.0681	1.85e-06	1.44e-05	chr3R	11234157	11242999	Atx2	+
Rcd2	1.80351	2.71177	2e-06	1.55e-05	chr3L	20521071	20533517	Rcd2	-
CG17333	1.33078	4.542	2.05e-06	1.58e-05	chrX	10741470	10742567	CG17333	+
lolal	1.1014	8.14931	2.06e-06	1.59e-05	chr2R	14042349	14045697	lolal	-
CG5604	1.12581	7.97833	2.16e-06	1.67e-05	chr2L	10281942	10292278	CG5604	-
CG3267	1.44348	4.26415	2.16e-06	1.67e-05	chr2R	2633885	2636459	CG3267	+
JIL-1	1.11867	7.36162	2.19e-06	1.69e-05	chr3L	11071851	11086293	JIL-1	-
Zasp52	1.63117	6.14894	2.22e-06	1.71e-05	chr2R	11650069	11704509	Zasp52	-
aay	1.65885	4.03803	2.22e-06	1.71e-05	chr3L	9416352	9417881	aay	+
RhoGAP93B	1.12099	5.81141	2.24e-06	1.72e-05	chr3R	16908764	16923549	RhoGAP93B	-
ns4	1.16378	5.53027	2.39e-06	1.83e-05	chr2L	20752475	20754655	ns4	+
CG13377	1.07824	7.7219	2.45e-06	1.88e-05	chrX	152367	158032	CG13377	-
CG15706	1.31011	4.90463	2.47e-06	1.89e-05	chr2R	12110718	12118189	CG15706	-
SMSr	1.23284	4.87054	2.59e-06	1.97e-05	chr3L	7367149	7374574	SMSr	-
CLS	1.41388	4.59734	2.61e-06	1.99e-05	chr3R	21510957	21513092	CLS	-
CG7632	1.32938	4.5053	2.62e-06	1.99e-05	chr3L	21297796	21299298	CG7632	+
CG11897	1.29851	4.29681	2.7e-06	2.05e-05	chr3R	24983843	24990688	CG11897	+
CG7600	1.21291	4.94879	2.75e-06	2.09e-05	chr3L	11203885	11207197	CG7600	+
CG6126	1.81287	2.51461	2.8e-06	2.12e-05	chr3R	12023723	12028802	CG6126	-
Tal	1.12502	7.09926	2.81e-06	2.13e-05	chr2R	19827935	19829637	Tal	+
Syx17	1.27855	5.8744	2.82e-06	2.14e-05	chr3L	4403486	4405168	Syx17	+
form3	1.58874	4.12636	2.92e-06	2.21e-05	chr3L	7087917	7116397	form3	+
CG14132	1.06379	6.9965	2.97e-06	2.24e-05	chr3L	11705328	11708385	CG14132	-
CG8312	1.44143	5.68443	2.99e-06	2.26e-05	chr3R	5417030	5450795	CG8312	+
CG13675	1.67025	2.98532	3.01e-06	2.27e-05	chr3L	8153414	8158618	CG13675	-
hk	1.11997	6.16367	3.02e-06	2.28e-05	chr2L	19030843	19033498	hk	-
Cad99C	1.40655	7.6799	3.03e-06	2.29e-05	chr3R	25667378	25680421	Cad99C	+
CG7337	1.08232	7.79263	3.06e-06	2.3e-05	chr2L	1884621	1944289	CG7337	+
CG5830	1.08343	7.4098	3.12e-06	2.35e-05	chr3L	15985757	15997836	CG5830	-
Sobp	1.88746	2.46407	3.52e-06	2.63e-05	chr2R	7714667	7727035	Sobp	-
Vha13	1.07142	7.54964	3.63e-06	2.7e-05	chr3R	15468979	15470108	Vha13	-
Pbgs	1.32413	4.20325	3.66e-06	2.72e-05	chr3L	12262551	12264445	Pbgs	-
Src64B	1.06729	6.72889	3.69e-06	2.74e-05	chr3L	4592446	4626196	Src64B	-
Cpr76Bd	2.38149	2.25026	3.71e-06	2.76e-05	chr3L	19525842	19531389	Cpr76Bd	+
CG6509	1.21914	7.08106	3.78e-06	2.81e-05	chr2L	11508398	11517081	CG6509	-
metro	2.59776	2.11405	3.84e-06	2.85e-05	chr2R	7113961	7120056	metro	-
Rop	1.07082	6.67952	3.93e-06	2.91e-05	chr3L	4136358	4138996	Rop	-
CG7023	1.22514	4.76368	4.04e-06	2.99e-05	chr3R	18576613	18602096	CG7023	+
fat-spondin	1.38689	4.57074	4.08e-06	3.02e-05	chr2R	12941507	12946810	fat-spondin	+
Pvf2	1.5827	3.28317	4.09e-06	3.03e-05	chr2L	7069577	7084634	Pvf2	-
CG11883	2.17429	2.09634	4.33e-06	3.18e-05	chr2R	6505168	6528718	CG11883	+
CG12170	1.72663	3.23787	4.42e-06	3.25e-05	chr3R	1462955	1464379	CG12170	+
egl	1.12512	6.47915	4.69e-06	3.44e-05	chr2R	19622426	19634348	egl	-
ths	1.46679	3.33408	4.81e-06	3.52e-05	chr2R	7658041	7701667	ths	+
mal	1.38966	3.65962	4.84e-06	3.54e-05	chrX	20300707	20304237	mal	+
bnl	1.73569	4.05148	4.88e-06	3.57e-05	chr3R	15619796	15662539	bnl	-
kuk	1.07792	8.75328	4.97e-06	3.63e-05	chr3R	12905954	12910503	kuk	+
CG14109	3.73984	2.38994	5.03e-06	3.67e-05	chr3L	13434009	13435520	CG14109	+
Src42A	1.03557	8.62918	5.35e-06	3.89e-05	chr2R	1869348	1900300	Src42A	+
alt	1.02637	8.71562	5.41e-06	3.93e-05	chr3R	13499453	13508237	alt	-
nimC4	1.1479	6.20994	5.63e-06	4.08e-05	chr2L	14047581	14048863	nimC4	+
CG8552	1.08006	6.01947	5.95e-06	4.3e-05	chr2L	8134246	8159575	CG8552	-
CG32017	1.47388	3.66503	6.02e-06	4.34e-05	chr4	1158455	1167155	CG32017	-
Alas	1.48426	5.47418	6.04e-06	4.36e-05	chr2R	19852289	19854280	Alas	+
Mdh2	1.25425	6.18583	6.08e-06	4.38e-05	chr3R	14052117	14054440	Mdh2	+
CG14630	1.99431	2.64694	6.18e-06	4.45e-05	chrX	925537	927198	CG14630	+
klg	2.00828	2.46664	6.29e-06	4.52e-05	chr3R	18725023	18787455	klg	+
cindr	1.05193	7.29971	6.41e-06	4.61e-05	chr3R	26634338	26652727	cindr	+
p	1.26314	4.72265	7.01e-06	5.01e-05	chr3R	4486624	4489621	p	-
sofe	1.74439	2.74806	7.02e-06	5.02e-05	chrX	10749174	10751446	sofe	-
Wnk	1.10672	6.26369	7.1e-06	5.07e-05	chr3L	21536949	21548028	Wnk	-
Ipp	1.17047	4.93939	7.14e-06	5.09e-05	chr3R	9784472	9786196	Ipp	+
Cct1	1.30769	4.93088	7.17e-06	5.11e-05	chr3L	1546091	1553236	Cct1	+
retm	1.11725	5.59946	7.19e-06	5.12e-05	chr2L	6448805	6455934	retm	-
CG32647	1.8929	2.66065	7.21e-06	5.14e-05	chrX	12670604	12678991	CG32647	-
Keap1	1.2037	4.72912	7.24e-06	5.16e-05	chr3R	12899661	12905665	Keap1	-
pain	1.08952	5.49826	7.31e-06	5.2e-05	chr2R	20809027	20815798	pain	-
CG32850	1.09675	6.1425	7.31e-06	5.2e-05	chr4	335548	352013	CG32850	+
CG8080	1.23574	4.22006	7.43e-06	5.28e-05	chr2R	4977278	4980474	CG8080	-
Cdc27	1.11205	6.20759	7.57e-06	5.38e-05	chr3L	7238580	7242440	Cdc27	-
Thd1	1.01609	7.63123	7.8e-06	5.53e-05	chr4	561184	578480	Thd1	-
ttm50	1.29631	4.02019	7.8e-06	5.53e-05	chrX	2624251	2626218	ttm50	-
CG2076	1.12972	5.41124	7.94e-06	5.61e-05	chrX	10984413	10986127	CG2076	+
Reph	1.01119	7.19742	8e-06	5.65e-05	chr2L	3803544	3810671	Reph	+
CG1371	1.03492	6.48031	8.02e-06	5.66e-05	chr2R	5958475	5963147	CG1371	-
CG6329	1.62695	3.47899	8.04e-06	5.67e-05	chr2R	9713879	9720419	CG6329	+
Bsg25D	1.17276	5.69043	8.23e-06	5.8e-05	chr2L	5271727	5278558	Bsg25D	-
CG5151	1.12478	5.1278	8.5e-06	5.97e-05	chr3L	16130901	16157801	CG5151	-
CG9992	1.03808	6.32033	9.07e-06	6.35e-05	chrX	16275984	16278937	CG9992	-
mey	1.24885	8.86652	9.07e-06	6.35e-05	chr3R	27324960	27332716	mey	+
CG3835	1.99698	2.04939	9.37e-06	6.54e-05	chrX	2035521	2038970	CG3835	+
CG34423	4.14909	2.38302	9.72e-06	6.78e-05	chr2R	19246205	19246727	CG34423	+
Cralbp	1.68	3.06214	9.87e-06	6.88e-05	chr3L	5776314	5779818	Cralbp	-
Syx16	1.40752	3.36441	9.88e-06	6.88e-05	chrX	20263360	20264807	Syx16	-
CG7029	1.21135	6.4588	9.99e-06	6.95e-05	chr3R	18576613	18619752	CG7029	+
MTA1-like	1.07449	7.4934	1.01e-05	7.04e-05	chr3R	1464376	1474459	MTA1-like	-
CG6903	1.24845	4.45591	1.02e-05	7.11e-05	chrX	4812762	4815681	CG6903	+
rtv	1.0603	6.53328	1.03e-05	7.16e-05	chrX	11046516	11047945	rtv	-
CG6406	1.18283	4.55673	1.05e-05	7.29e-05	chr2R	13621923	13624769	CG6406	-
spir	1.12192	7.14981	1.08e-05	7.47e-05	chr2L	20311218	20348386	spir	+
SNF4Agamma	1.04298	6.1383	1.11e-05	7.68e-05	chr3R	16966460	17039991	SNF4Agamma	+
CG15414	2.29307	2.06284	1.12e-05	7.72e-05	chr2L	3480754	3491071	CG15414	-
MAGE	1.41935	3.20718	1.17e-05	8.04e-05	chr3R	2979959	2980902	MAGE	-
CG1812	1.10855	5.61136	1.21e-05	8.28e-05	chrX	20382573	20386859	CG1812	+
CG11357	1.024	5.95099	1.22e-05	8.4e-05	chr3L	4542050	4553457	CG11357	+
pigs	1.17904	4.66677	1.23e-05	8.42e-05	chrX	6494097	6546131	pigs	+
CG3714	1.3208	4.39124	1.25e-05	8.54e-05	chr2L	4189339	4198071	CG3714	-
pod1	1.11636	8.5221	1.27e-05	8.66e-05	chrX	6697719	6707863	pod1	+
CG16704	1.84106	3.10447	1.28e-05	8.74e-05	chr2L	3692137	3692588	CG16704	-
Snmp2	1.68583	2.89735	1.3e-05	8.87e-05	chr3L	7726349	7736141	Snmp2	-
GstO1	1.3082	5.50414	1.33e-05	9.04e-05	chr3L	8516841	8517966	GstO1	-
CG31729	1.07911	5.98751	1.43e-05	9.74e-05	chr2L	13290005	13301668	CG31729	+
Faf	1.01889	5.92731	1.44e-05	9.76e-05	chr2L	18706260	18708688	Faf	-
Pvf3	1.16488	4.50259	1.47e-05	9.98e-05	chr2L	7099691	7156701	Pvf3	-
CG6912	1.13692	4.70936	1.48e-05	0.000100367	chr3R	10960859	10962702	CG6912	-
Ppat-Dpck	1.45187	3.45841	1.51e-05	0.000102456	chr3L	5760116	5761894	Ppat-Dpck	-
Ncc69	1.19495	5.38074	1.57e-05	0.000106114	chr3L	12361745	12384544	Ncc69	-
whd	1.05208	6.07392	1.59e-05	0.000106712	chr2R	6356977	6366072	whd	-
CG1909	1.3726	3.65823	1.59e-05	0.000106854	chr4	603733	609974	CG1909	+
igl	1.59532	2.86428	1.6e-05	0.000107613	chr2R	11042941	11077797	igl	+
CG12264	1.21067	4.4722	1.67e-05	0.000111525	chr2L	11999653	12001244	CG12264	+
CG8927	1.68823	2.87295	1.68e-05	0.000112414	chr3R	12006741	12011958	CG8927	+
sec63	1.16424	7.25448	1.71e-05	0.000114187	chr3L	7353660	7357466	sec63	+
CG13822	1.54503	2.98047	1.75e-05	0.000117037	chr3R	19503079	19504143	CG13822	+
CG5276	1.4041	3.34252	1.78e-05	0.000118621	chr3R	7257459	7259265	CG5276	+
Tsp3A	1.15242	5.32212	1.79e-05	0.000118968	chrX	2511790	2513771	Tsp3A	-
rictor	1.17924	5.75496	1.8e-05	0.000120028	chrX	19146143	19155259	rictor	-
pit	1.16151	4.93426	1.86e-05	0.000123891	chr3R	17860019	17864114	pit	+
bdg	1.19974	5.99104	1.94e-05	0.000128192	chr2R	11810544	11819434	bdg	-
Trap1	1.21241	4.24581	1.95e-05	0.000129179	chr2R	2521151	2523767	Trap1	-
CG17272	1.08766	7.71214	1.97e-05	0.000130496	chr3R	16649034	16649961	CG17272	-
Bub1	1.22581	4.96084	2.05e-05	0.00013541	chr2L	5279050	5283002	Bub1	+
CG2765	1.04277	5.72704	2.07e-05	0.000136336	chr2R	20847361	20852606	CG2765	-
CG12207	1.02609	5.68339	2.11e-05	0.000138891	chr3R	10114793	10127998	CG12207	+
CG6852	1.01799	5.68342	2.16e-05	0.000141655	chr3L	18862329	18863157	CG6852	+
beta4GalNAcTB	1.26121	4.56787	2.18e-05	0.000142981	chr3R	24858381	24859730	beta4GalNAcTB	-
CG7685	1.26101	3.84223	2.19e-05	0.000143291	chr3R	14230661	14231724	CG7685	+
dpr	2.23791	2.02209	2.38e-05	0.000154847	chr2R	16586354	16637949	dpr	+
CG2943	1.16093	6.30949	2.41e-05	0.000156837	chr3R	3728974	3733088	CG2943	-
Ilp6	1.53879	2.75122	2.45e-05	0.00015887	chrX	2225525	2228691	Ilp6	-
ligatin	1.16151	4.27134	2.52e-05	0.000163317	chr3R	24975617	24977516	ligatin	-
hipk	1.12262	7.75363	2.55e-05	0.000165135	chr3L	543059	581099	hipk	+
CG30344	1.13791	4.53174	2.55e-05	0.000165135	chr2R	5032753	5036017	CG30344	+
olf186-M	1.46741	2.88342	2.75e-05	0.000176997	chr2R	13734203	13735949	olf186-M	+
CG6145	1.08484	4.85998	2.94e-05	0.000188326	chr2R	9424892	9435082	CG6145	-
CG42258	1.05062	6.90243	2.97e-05	0.00019021	chrX	12358131	12371539	CG42258	+
CG15473	1.71319	2.50852	3.06e-05	0.000195699	chrX	4546085	4548481	CG15473	-
esg	1.04907	5.38804	3.17e-05	0.000201864	chr2L	15333863	15336140	esg	+
CG10616	1.06176	5.45515	3.2e-05	0.000204014	chr3L	12464823	12467379	CG10616	+
CG7781	1.59648	2.60143	3.43e-05	0.000217818	chr2L	8321279	8325262	CG7781	-
Gprk2	1.00781	5.84023	3.51e-05	0.000222609	chr3R	27230966	27283595	Gprk2	+
Klp68D	1.39682	3.62557	3.54e-05	0.000224036	chr3L	11788713	11791975	Klp68D	+
CG3558	1.04585	5.74203	3.56e-05	0.000224819	chr2L	2992869	2998726	CG3558	+
CG3328	1.51322	6.3915	3.66e-05	0.0002309	chr2R	20050012	20061139	CG3328	+
Ero1L	1.01383	5.62516	3.68e-05	0.000232337	chr3L	4170403	4173789	Ero1L	+
CG3961	1.12331	4.58724	3.72e-05	0.000234437	chr3L	18871349	18883583	CG3961	-
brp	1.36954	3.14046	3.72e-05	0.000234803	chr2R	5391269	5428822	brp	+
CG30394	1.03581	5.10506	3.77e-05	0.000237188	chr2R	17207544	17210819	CG30394	-
Ucp4A	1.37671	3.95911	3.77e-05	0.000237569	chrX	17739020	17741977	Ucp4A	+
CG14408	1.43043	2.89769	3.83e-05	0.000240693	chrX	14721090	14726090	CG14408	-
Nnf1b	1.80927	2.6713	3.83e-05	0.000240918	chr2L	810576	811531	Nnf1b	+
Gpo-1	3.91746	3.40246	3.88e-05	0.000243464	chr2R	11745255	11750251	Gpo-1	-
Su(z)2	1.04537	5.67988	4.22e-05	0.000263732	chr2R	8884005	8895307	Su(z)2	+
svr	1.14738	7.0697	4.39e-05	0.000274268	chrX	390503	403107	svr	+
sals	1.83587	2.82985	4.54e-05	0.000283164	chr3R	7263268	7277513	sals	-
Pgd	1.15803	5.5584	4.57e-05	0.000284975	chrX	2039168	2042599	Pgd	+
CG5734	1.08544	4.87821	4.59e-05	0.000285591	chr2L	10204756	10206961	CG5734	-
CG30345	1.92286	2.50913	4.65e-05	0.000289278	chr2R	5036189	5039397	CG30345	+
grass	1.05052	5.61967	4.79e-05	0.000297491	chr3R	22983667	22985503	grass	+
CG17565	1.09017	4.55253	4.89e-05	0.000303049	chr3R	12258719	12260462	CG17565	+
CG1104	1.00237	5.40499	5.02e-05	0.000310963	chr3R	2897345	2900174	CG1104	-
spz6	1.39083	6.44372	5.06e-05	0.00031326	chr2R	20644902	20647989	spz6	+
CG34136	1.5454	2.71488	5.36e-05	0.000330901	chr2L	21096921	21098932	CG34136	+
c(3)G	1.31215	3.82578	5.42e-05	0.000334271	chr3R	11615194	11618301	c(3)G	-
ste14	1.34017	3.26296	5.7e-05	0.000350646	chr3L	13011365	13012787	ste14	+
Exn	1.34226	6.64378	5.74e-05	0.000352704	chr3L	16963112	16987488	Exn	+
CG3603	1.16349	4.6436	5.75e-05	0.00035316	chrX	2842066	2843153	CG3603	+
trol	1.27384	4.86433	5.93e-05	0.000363213	chrX	2364492	2438795	trol	-
CG10158	1.02931	4.92668	5.98e-05	0.000366148	chr2L	6943177	6945289	CG10158	-
ea	1.60553	2.37141	6.02e-05	0.000368069	chr3R	11154450	11156130	ea	+
CG13369	1.27362	3.63739	6.13e-05	0.000373897	chrX	517500	518798	CG13369	+
CG42678	1.13357	6.35494	6.36e-05	0.000387528	chr2R	18812629	18819567	CG42678	+
rab3-GAP	1.08154	4.50518	6.63e-05	0.000402496	chr2L	12058303	12063171	rab3-GAP	-
NfI	2.13281	2.89681	6.91e-05	0.000418809	chr4	288939	296995	NfI	-
CR40741	1.35331	3.43252	7.31e-05	0.00044079	chrU	8863771	19090988	CR40741	+
CG6191	1.04502	5.65834	7.44e-05	0.000448059	chr2R	9468090	9480841	CG6191	-
frj	1.06654	4.78803	7.61e-05	0.000458054	chr2L	6456034	6459008	frj	+
Rim	1.32376	3.26798	7.76e-05	0.000466256	chr3R	13698469	13742300	Rim	-
Teh1	2.07674	2.10275	7.93e-05	0.000475316	chr3R	5651802	5693842	Teh1	-
SIDL	1.04724	4.71215	8.08e-05	0.000483586	chr3R	11040483	11044596	SIDL	-
Mtpalpha	1.09644	6.9195	8.12e-05	0.000485661	chr2L	9573562	9576769	Mtpalpha	-
Cpr50Cb	1.46226	2.73334	8.12e-05	0.000485661	chr2R	9682281	9692736	Cpr50Cb	+
CG9629	1.77836	2.0558	8.13e-05	0.00048584	chr3L	19259572	19262013	CG9629	-
Pfrx	1.12926	4.35687	8.27e-05	0.000492902	chrX	19389537	19403390	Pfrx	+
l(1)G0144	1.27378	3.38905	8.37e-05	0.000498688	chrX	2154235	2156560	l(1)G0144	-
Dip-C	1.00561	5.02522	8.57e-05	0.000508999	chr3R	8237530	8239460	Dip-C	-
CG5789	1.11034	4.04697	8.66e-05	0.000513497	chr3R	20361925	20369636	CG5789	-
mRpS29	1.13434	4.36465	8.82e-05	0.000521467	chr2R	18306441	18307882	mRpS29	-
blos3	1.05527	5.73594	9.01e-05	0.000530867	chr3L	18863323	18863997	blos3	+
dare	1.09045	4.21077	9.25e-05	0.000543912	chr2R	7178498	7180676	dare	-
Cnb	1.03885	5.09565	9.72e-05	0.000570086	chr3L	1947564	1950262	Cnb	+
CG16935	1.09645	4.69635	9.72e-05	0.000570086	chr2R	9747853	9749507	CG16935	-
Patronin	1.04179	7.46307	0.000102802	0.000600958	chr2R	13406528	13423371	Patronin	-
kat80	1.0066	5.44936	0.00010584	0.000617535	chrX	16161037	16170213	kat80	-
CG9837	1.42402	3.03438	0.000111178	0.00064547	chr3R	4633400	4639301	CG9837	-
simj	1.05364	6.61547	0.000112332	0.000651473	chr3L	10657838	10683834	simj	+
CG13685	1.36443	3.00343	0.000112341	0.000651473	chr3L	7740443	7743652	CG13685	+
pHCl	1.4663	3.35875	0.000112553	0.000652211	chr3L	15841677	15892129	pHCl	-
CG12268	1.58868	3.48615	0.000114942	0.000665292	chr3R	19769349	19774146	CG12268	-
l(2)k14710	1.06554	4.63991	0.000115506	0.000668301	chr2R	2097286	2101627	l(2)k14710	-
Hsc70-5	1.13557	6.29479	0.00011581	0.000669805	chr2R	10140102	10143697	Hsc70-5	-
CG14629	1.14793	4.97504	0.000116679	0.000674067	chrX	945556	946664	CG14629	+
Atf3	1.39461	2.78717	0.000119085	0.000686922	chrX	1136772	1168682	Atf3	-
CG6488	1.11894	3.91702	0.000119397	0.000688462	chr2L	11496793	11499119	CG6488	-
Ssadh	1.14014	4.17077	0.000121179	0.000697683	chr3R	21450526	21452646	Ssadh	-
Adk1	1.12799	3.726	0.000121281	0.000698007	chr3L	12193421	12197182	Adk1	-
CG14082	1.74252	2.16034	0.000123333	0.000709546	chr3L	19099942	19132075	CG14082	-
gce	1.72989	2.11025	0.000123422	0.000709795	chrX	15191797	15213107	gce	+
colt	1.09415	6.09655	0.000125805	0.000722409	chr2L	2768589	2770069	colt	-
CG14971	1.09033	4.5446	0.000125924	0.00072282	chr3L	3468022	3471309	CG14971	-
CG12868	1.56727	3.12456	0.000126163	0.000723919	chr2R	10492051	10492840	CG12868	-
dao	1.80154	2.09547	0.000126295	0.0007244	chr2L	15248878	15254715	dao	+
Tsp74F	1.27469	3.87337	0.000131836	0.000753067	chr3L	17884919	17888962	Tsp74F	-
sni	1.18875	3.96246	0.000133123	0.000760134	chrX	8135533	8137393	sni	-
Acox57D-p	1.12079	4.55081	0.000134334	0.000766472	chr2R	17273858	17276788	Acox57D-p	+
CG5080	1.20341	3.99591	0.000135631	0.000773003	chr2L	1160289	1163886	CG5080	-
CG1572	1.48165	3.25768	0.000136756	0.000778251	chrX	11449317	11452687	CG1572	-
rec	1.21658	3.54823	0.000139539	0.000793202	chr3R	11648740	11658354	rec	-
CalpB	1.16047	4.95826	0.000143794	0.000814956	chr3L	9881861	9886419	CalpB	+
Nhe2	1.1972	3.56783	0.000144155	0.0008167	chr2L	21104567	21134255	Nhe2	+
CG42575	2.3657	2.54477	0.00015272	0.000861062	chr3L	11116447	11127763	CG42575	+
CG30157	1.97836	2.02536	0.000152942	0.00086169	chr2R	2861542	2862638	CG30157	-
DopEcR	1.43378	2.52596	0.000154167	0.000867939	chr3L	4367648	4380387	DopEcR	-
Frq1	1.13114	3.68656	0.000167589	0.000935892	chrX	18049401	18068777	Frq1	+
CG14757	2.52403	2.19475	0.000183185	0.00101444	chr2R	4059868	4061118	CG14757	-
Cpr92F	1.36633	3.72049	0.000199836	0.00109986	chr3R	16495292	16498538	Cpr92F	+
CG11504	1.11158	4.44039	0.000221206	0.00120744	chr3R	25823621	25825477	CG11504	+
slif	1.60046	2.23071	0.00022304	0.00121615	chr3L	22874144	22886921	slif	+
CG5989	1.1633	3.99068	0.000226465	0.00123306	chr3L	8595510	8597249	CG5989	-
Gadd45	1.3021	5.64077	0.000228923	0.00124599	chr2R	3136665	3138160	Gadd45	+
a	1.15684	7.25636	0.0002304	0.00125359	chr2R	18024493	18060346	a	+
CG7598	1.43741	3.38516	0.000233693	0.00127015	chr3R	25562655	25563792	CG7598	+
Patj	1.18619	5.02305	0.00023627	0.00128278	chr3L	1798802	1802184	Patj	+
CG4334	1.40899	2.76669	0.000243178	0.00131653	chr3R	11094383	11096254	CG4334	+
Obp83ef	2.04162	2.11236	0.000255785	0.00137988	chr3R	1935402	1936740	Obp83ef	-
CG4950	1.01896	4.38463	0.000278873	0.00149386	chr3L	16258896	16261256	CG4950	-
mspo	1.68805	2.30586	0.000285724	0.00152734	chr2R	10559457	10601127	mspo	-
stj	1.53744	2.07657	0.000302804	0.00161242	chr2R	9692978	9707076	stj	+
CG8736	1.47689	2.59452	0.000312454	0.0016609	chr2R	4481532	4482506	CG8736	-
Grip128	1.14543	3.76437	0.00031386	0.00166779	chrX	15362313	15366117	Grip128	-
CG7433	1.28374	2.83311	0.000322437	0.00170979	chr3L	19990813	19993786	CG7433	-
Mulk	1.09667	4.08971	0.000322746	0.00171083	chr2L	10270050	10271464	Mulk	+
CG3246	1.22315	3.2488	0.000329667	0.00174449	chr2L	3460314	3461975	CG3246	-
Mvl	1.0026	5.47625	0.000333783	0.0017626	chr3R	16877104	16886522	Mvl	-
ftz-f1	1.2536	3.73967	0.00033884	0.00178621	chr3L	18743706	18794409	ftz-f1	-
CG4585	1.06687	4.0804	0.00034587	0.00182075	chr2R	19750484	19752917	CG4585	-
Ir68a	1.14355	3.87035	0.000346425	0.00182303	chr3L	11226119	11229038	Ir68a	-
CG9932	1.13022	3.35348	0.000349733	0.00183854	chr2L	13021865	13060140	CG9932	-
tipE	1.55991	2.19092	0.00036817	0.0019328	chr3L	4188498	4193788	tipE	+
l(1)G0136	1.00856	4.17051	0.000459384	0.00236202	chrX	15628302	15629813	l(1)G0136	+
CG5521	1.01194	5.98693	0.000496057	0.00253009	chr3R	22792651	22803600	CG5521	+
mun	1.67717	2.00593	0.000501196	0.00255459	chr3R	16204717	16310273	mun	-
mRpL38	1.15756	4.09097	0.000509236	0.0025921	chrX	14120323	14121983	mRpL38	+
beat-IIIc	1.23683	2.74106	0.000513099	0.00260655	chr2L	17189827	17260732	beat-IIIc	-
CG17726	1.56799	2.25501	0.000519909	0.00263674	chr3R	7052483	7053949	CG17726	+
dar1	1.47295	2.08426	0.000529565	0.00267948	chr3L	3626873	3653443	dar1	+
p130CAS	1.00242	5.69313	0.00053571	0.00270877	chr3L	152883	174517	p130CAS	+
CG32687	1.94889	2.03944	0.000551355	0.00277957	chrX	10376060	10381238	CG32687	-
CG2034	1.03366	4.57377	0.000579336	0.00291101	chr3L	2257455	2258922	CG2034	+
CG10721	1.02755	3.60333	0.000662234	0.00328103	chr2L	20091434	20093152	CG10721	+
Dif	1.00478	3.7475	0.00068248	0.00337585	chr2L	17413247	17433161	Dif	-
rhea	1.02573	6.58394	0.000699814	0.0034504	chr3L	8538100	8567509	rhea	+
CG4552	1.00859	4.28725	0.000710976	0.00349751	chr2L	1129315	1132411	CG4552	+
CG7488	1.05948	3.53448	0.000731792	0.00358602	chr3R	8821341	8822647	CG7488	+
Nrx-1	1.42804	2.50175	0.000749692	0.00366078	chr3R	18294257	18312401	Nrx-1	+
Sr-CI	1.19858	3.09461	0.000777172	0.00378527	chr2L	4121701	4124006	Sr-CI	+
Scgdelta	1.20596	3.78755	0.00077931	0.00379326	chrX	1639908	1648096	Scgdelta	-
Mul1	1.50241	2.51517	0.000803073	0.00390251	chr3L	4021456	4023058	Mul1	+
CG1847	1.04757	3.58698	0.00085317	0.00413428	chrX	11763220	11765201	CG1847	+
SP2353	1.08324	2.98038	0.000901141	0.00434738	chr2R	11919464	11933760	SP2353	+
Npc2a	1.1881	3.37191	0.000979806	0.00469863	chr2L	1988289	1988940	Npc2a	+
CG3309	1.32555	3.20619	0.00101232	0.00483932	chrX	5220707	5223383	CG3309	-
ppan	1.00416	3.43797	0.00103199	0.00491794	chr3R	16941975	16943621	ppan	+
pk	1.0918	7.26655	0.00104382	0.00496278	chr2R	3038207	3110883	pk	+
Drep-2	1.21358	2.62431	0.00104916	0.00498262	chr2R	5179360	5190326	Drep-2	+
Cyp6a13	1.80939	2.19752	0.00106478	0.00505205	chr2R	4458003	4459652	Cyp6a13	+
CG13284	1.37825	2.66397	0.00110815	0.00523825	chr2L	16842346	16848716	CG13284	-
NtR	1.13123	3.38716	0.00118833	0.00558957	chr2R	18015313	18017689	NtR	+
esn	1.00704	7.45923	0.00134735	0.00625835	chr2R	2973820	3015375	esn	+
CG33331	1.45971	2.04422	0.00136984	0.00634926	chr3R	10712197	10713461	CG33331	+
blos4	1.12561	4.42506	0.00141865	0.00654961	chr3L	10872184	10873288	blos4	+
Hr4	1.06216	6.40277	0.00147543	0.00679733	chrX	1835972	1901989	Hr4	+
CG32485	1.32541	2.76513	0.00152263	0.00699365	chr3L	3050322	3051765	CG32485	+
CG8237	1.04477	3.73875	0.00159125	0.00727153	chr2R	4813175	4814395	CG8237	+
DAT	1.35127	2.16021	0.00163816	0.00745907	chr2R	12446071	12452763	DAT	-
Os-C	1.33223	2.36935	0.0017133	0.00776409	chr3R	3804680	3805336	Os-C	+
CG13893	1.13966	2.54361	0.00172674	0.00781805	chr3L	599093	604001	CG13893	-
CG13907	1.23045	3.04147	0.00175451	0.00793198	chr3L	877290	882013	CG13907	-
sick	1.07354	7.07145	0.00179414	0.00809196	chr2L	19796364	19958424	sick	+
CG32333	2.40787	2.40804	0.00191628	0.00858944	chr3L	1275955	1295699	CG32333	+
Syn2	1.23263	2.45866	0.00193962	0.00867619	chr2R	12439764	12445991	Syn2	+
kcc	1.1044	3.10746	0.00217807	0.0096186	chr2R	19795650	19812619	kcc	+
CG10561	1.11758	2.4955	0.00222361	0.00979133	chr2L	19114400	19116571	CG10561	+
CG18278	1.28599	2.06822	0.00222323	0.00979133	chr2R	9295546	9297458	CG18278	-
CG10914	1.04877	3.01258	0.00263474	0.0114452	chr2R	14045761	14047815	CG10914	+
CG1441	1.11775	3.31825	0.00264326	0.0114702	chr2R	5786522	5790788	CG1441	-
CG7616	1.2415	2.37268	0.00280734	0.0121304	chr3L	11162916	11165511	CG7616	+
CG13358	1.26235	2.07457	0.0029284	0.012607	chrX	697456	701337	CG13358	-
RSG7	1.20379	2.84009	0.00297983	0.0127923	chrX	16732205	16738399	RSG7	-
CG15212	1.22713	4.5701	0.00372743	0.0155761	chr3L	5124644	5125227	CG15212	+
CG12009	1.19719	2.08865	0.00373194	0.0155907	chr3L	3291458	3299000	CG12009	+
CG10337	1.14235	2.32788	0.00447383	0.0184025	chr2L	19545375	19546959	CG10337	-
Mal-A5	1.20644	2.24541	0.00482276	0.0195997	chr2R	4350277	4352597	Mal-A5	+
CG13390	1.01777	2.70052	0.00543351	0.0218372	chr2L	8375501	8376797	CG13390	-
CG31648	1.00201	2.70773	0.00711095	0.0276104	chr2L	5526961	5527854	CG31648	+
Syt7	1.15707	2.05529	0.00767629	0.0294677	chr4	299310	327107	Syt7	-
htl	1.28524	2.025	0.00810492	0.0309494	chr3R	13870935	13878706	htl	-
CG43060	1.26153	2.06344	0.00821203	0.0313113	chr3R	3866969	3881259	CG43060	+
CG8245	1.13359	2.03895	0.00859104	0.0325609	chr2R	1555887	1557491	CG8245	+
CG14741	1.13113	2.14908	0.00951525	0.0355859	chr3R	7894963	7916334	CG14741	-
l(2)37Cd	1.06288	2.60161	0.0104852	0.0388323	chr2L	19127259	19129326	l(2)37Cd	+
Cpr49Ac	1.02094	2.4347	0.010658	0.0393574	chr2R	8274471	8277562	Cpr49Ac	+
eap	1.15941	3.18466	0.0110609	0.0405504	chr3L	12142372	12143429	eap	+
CG13392	1.06127	2.10741	0.0123953	0.044616	chr2L	8381820	8382807	CG13392	-
